# Supplementary material for: Plasma proteomic profile of age, health span, and all‐cause mortality in older adults
Source: Aging Cell. 2020 Oct 22;19(11):e13250. doi: 10.1111/acel.13250 (PMC7681045; doi:10.1111/acel.13250)
Supplement: Supplementary file 2 — Tables S9–S18 [file ACEL-19-e13250-s002.xlsx]

## Sheet: Suppl. Table 9.prediction4265
Supplementary Table 9. Modeling proteomic age using the total plasma proteome(4265 proteins)
SomaId	Target	TargetFullName	UniProt	Predictor
(Intercept)				46.8282
SL002644	ERBB1	Epidermal growth factor receptor	P00533	-4.79239
SL002805	Collagen Type III	Collagen Type III	P02461	-3.03998
SL000251	a2-HS-Glycoprotein	Alpha-2-HS-glycoprotein	P02765	-2.63119
SL000268	Angiostatin	Angiostatin	P00747	-2.30576
SL007218	COFA1	Collagen alpha-1(XV) chain	P39059	-1.98808
SL000064	Kallikrein 7	Kallikrein-7	P49862	-1.47884
SL008847	CILP2	Cartilage intermediate layer protein 2	Q8IUL8	-1.34242
SL007696	C1QR1	Complement component C1q receptor	Q9NPY3	-1.12329
SL006460	GP1BA	Platelet glycoprotein Ib alpha chain	P07359	-0.824337
SL015084	UXS1	UDP-glucuronic acid decarboxylase 1	Q8NBZ7	-0.812574
SL007153	PERL	Lactoperoxidase	P22079	-0.811094
SL002545	GP100	Melanocyte protein PMEL	P40967	-0.787627
SL005164	Galectin-2	Galectin-2	P05162	-0.675966
SL005797	PIGR	Polymeric immunoglobulin receptor	P01833	-0.588283
SL012363	CHAD	Chondroadherin	O15335	-0.569521
SL018587	ISLR2	Immunoglobulin superfamily containing leucine-rich repeat protein 2	Q6UXK2	-0.518794
SL019940	RHG30	Rho GTPase-activating protein 30	Q7Z6I6	-0.518787
SL012454	ISK7	Serine protease inhibitor Kazal-type 7	P58062	-0.495326
SL014751	G0S2	G0/G1 switch protein 2	P27469	-0.486078
SL008072	CO8A1	Collagen alpha-1(VIII) chain	P27658	-0.483059
SL014092	CDON	Cell adhesion molecule-related/down-regulated by oncogenes	Q4KMG0	-0.441763
SL000545	Prekallikrein	Plasma kallikrein	P03952	-0.419993
SL004551	Complement receptor type 2	Complement receptor type 2	P20023	-0.307418
SL004470	Amyloid-like protein 1	Amyloid-like protein 1	P51693	-0.305292
SL012396	ANGL1	Angiopoietin-related protein 1	O95841	-0.303189
SL018467	DAG1	Dystroglycan	Q14118	-0.293438
SL015449	CRNN	Cornulin	Q9UBG3	-0.288217
SL019563	DUS23	Dual specificity protein phosphatase 23	Q9BVJ7	-0.274924
SL020888	PMM1	Phosphomannomutase 1	Q92871	-0.252004
SL000541	Plasminogen	Plasminogen	P00747	-0.248655
SL010469	RGM-C	Hemojuvelin	Q6ZVN8	-0.240141
SL007661	CHRD	Chordin	Q9H2X0	-0.231006
SL004683	Noggin	Noggin	Q13253	-0.228847
SL003197	TECK	C-C motif chemokine 25	O15444	-0.225116
SL017973	B3GA3	Galactosylgalactosylxylosylprotein 3-beta-glucuronosyltransferase 3	O94766	-0.217807
SL006915	IL-27	Interleukin-27	Q8NEV9|Q14213	-0.190495
SL018249	LRP12	Low-density lipoprotein receptor-related protein 12	Q9Y561	-0.190191
SL010378	RET	Proto-oncogene tyrosine-protein kinase receptor Ret	P07949	-0.187994
SL004350	IL-17B	Interleukin-17B	Q9UHF5	-0.176196
SL004131	B7-2	T-lymphocyte activation antigen CD86	P42081	-0.175961
SL000255	Alkaline phosphatase, liver	Alkaline phosphatase, tissue-nonspecific isozyme	P05186	-0.152406
SL004670	Artemin	Artemin	Q5T4W7	-0.15042
SL004807	S100A2	Protein S100-A2	P29034	-0.142116
SL013289	TES	Testin	Q9UGI8	-0.118122
SL006399	DCAK1	Serine/threonine-protein kinase DCLK1	O15075	-0.110811
SL019578	NRSN1	Neurensin-1	Q8IZ57	-0.099224
SL012148	PEX5	Peroxisomal targeting signal 1 receptor	P50542	-0.09625
SL004415	ACE2	Angiotensin-converting enzyme 2	Q9BYF1	-0.0947795
SL003349	HIF-1a	Hypoxia-inducible factor 1-alpha	Q16665	-0.0867761
SL007283	CCP1	Calcipressin-1	P53805	-0.0817188
SL000506	Luteinizing hormone	Luteinizing hormone	P01215|P01229	-0.078277
SL009105	VAMP2	Vesicle-associated membrane protein 2	P63027	-0.0737063
SL008392	GUC2B	Guanylate cyclase activator 2B	Q16661	-0.0704444
SL003561	Apo-TC II	Transcobalamin-2	P20062	-0.0698739
SL010377	OMGP	Oligodendrocyte-myelin glycoprotein	P23515	-0.0679621
SL019369	NAGPA	N-acetylglucosamine-1-phosphodiester alpha-N-acetylglucosaminidase	Q9UK23	-0.066262
SL003680	sRAGE	Advanced glycosylation end product-specific receptor, soluble	Q15109	-0.0594818
SL009649	Catechol O-methyltransferase	Catechol O-methyltransferase	P21964	-0.058418
SL000565	Renin	Renin	P00797	-0.0582717
SL019027	PCDGD	Protocadherin gamma-B1	Q9Y5G3	-0.0483627
SL000461	IgE	Immunoglobulin E	P01854	-0.0438987
SL009488	COL11A2	Collagen alpha-2(XI) chain	P13942	-0.0369589
SL013799	NRG3	Pro-neuregulin-3, membrane-bound isoform	P56975	-0.0287061
SL005168	Growth hormone receptor	Growth hormone receptor	P10912	-0.0211062
SL018080	CF058	Protein LEG1 homolog	Q6P5S2	-0.0208441
SL007806	IL22RA1	Interleukin-22 receptor subunit alpha-1	Q8N6P7	-0.0206506
SL011409	SLIT3	Slit homolog 3 protein	O75094	-0.0205959
SL007489	TRAT1	T-cell receptor-associated transmembrane adapter 1	Q6PIZ9	-0.0204804
SL008517	IGLL1	Immunoglobulin lambda-like polypeptide 1	P15814	-0.019474
SL018014	INSI1	Insulin-induced gene 1 protein	O15503	-0.0189739
SL000460	IgD	Immunoglobulin D	P01880	-0.0111088
SL018134	T132C	Transmembrane protein 132C	Q8N3T6	-0.0017356
SL014148	ROBO3	Roundabout homolog 3	Q96MS0	0.00018793
SL018369	TXD11	Thioredoxin domain-containing protein 11	Q6PKC3	0.00257585
SL019880	DJC27	DnaJ homolog subfamily C member 27	Q9NZQ0	0.00296615
SL012642	DB128	Beta-defensin 128	Q7Z7B8	0.00357746
SL008849	TBCA	Tubulin-specific chaperone A	O75347	0.00824169
SL002539	OPG	Tumor necrosis factor receptor superfamily member 11B	O00300	0.00936722
SL011102	RPN1	Dolichyl-diphosphooligosaccharide--protein glycosyltransferase subunit 1	P04843	0.00978813
SL004563	Granzyme K	Granzyme K	P49863	0.0183558
SL018355	RM32	39S ribosomal protein L32, mitochondrial	Q9BYC8	0.0231318
SL011748	Carbonic Anhydrase VB	Carbonic anhydrase 5B, mitochondrial	Q9Y2D0	0.0293692
SL012572	NOE3	Noelin-3	Q96PB7	0.02963
SL006892	ABL1	Tyrosine-protein kinase ABL1	P00519	0.0339172
SL012763	EMID1	EMI domain-containing protein 1	Q96A84	0.0417998
SL017248	RSPO1	R-spondin-1	Q2MKA7	0.0421023
SL004968	sTREM-1	Triggering receptor expressed on myeloid cells 1	Q9NP99	0.0458822
SL005739	DRP-1	Dihydropyrimidinase-related protein 1	Q14194	0.0472673
SL015281	OXSM	3-oxoacyl-[acyl-carrier-protein] synthase, mitochondrial	Q9NWU1	0.0609154
SL014579	ARI1A	AT-rich interactive domain-containing protein 1A	O14497	0.0625009
SL019960	NIPA4	Magnesium transporter NIPA4	Q0D2K0	0.0703686
SL019480	ELL2	RNA polymerase II elongation factor ELL2	O00472	0.0785021
SL017466	RN128	E3 ubiquitin-protein ligase RNF128	Q8TEB7	0.0861361
SL008101	NNMT	Nicotinamide N-methyltransferase	P40261	0.0882333
SL017948	CNTP2	Contactin-associated protein-like 2	Q9UHC6	0.104424
SL004001	CBX3	Chromobox protein homolog 3	Q13185	0.104442
SL019708	TPRKB	EKC/KEOPS complex subunit TPRKB	Q9Y3C4	0.109286
SL014722	ITF2	Transcription factor 4	P15884	0.114429
SL008130	CRIP2	Cysteine-rich protein 2	P52943	0.115065
SL019239	NHRF3	Na(+)/H(+) exchange regulatory cofactor NHE-RF3	Q5T2W1	0.1172
SL000589	TSH	Thyroid Stimulating Hormone	P01215|P01222	0.118376
SL020146	RPR1A	Regulation of nuclear pre-mRNA domain-containing protein 1A	Q96P16	0.121888
SL020205	RND1	Rho-related GTP-binding protein Rho6	Q92730	0.122912
SL008892	OSTN	Osteocrin	P61366	0.140044
SL019053	MEG10	Multiple epidermal growth factor-like domains protein 10	Q96KG7	0.141268
SL003869	MIC-1	Growth/differentiation factor 15	Q99988	0.143354
SL012531	DB112	Beta-defensin 112	Q30KQ8	0.145542
SL004483	SP-B	Pulmonary surfactant-associated protein B	P07988	0.152563
SL015008	LYPL1	Lysophospholipase-like protein 1	Q5VWZ2	0.15766
SL007279	ACLY	ATP-citrate synthase	P53396	0.159898
SL011968	Omentin	Intelectin-1	Q8WWA0	0.16422
SL007288	INHBC	Inhibin beta C chain	P55103	0.173794
SL011179	CAN2	Calpain-2 catalytic subunit	P17655	0.181935
SL018089	TM190	Transmembrane protein 190	Q8WZ59	0.18416
SL008860	GLRX1	Glutaredoxin-1	P35754	0.204047
SL007629	FOXC2	Forkhead box protein C2	Q99958	0.206248
SL019725	ASB9	Ankyrin repeat and SOCS box protein 9	Q96DX5	0.217977
SL016512	HINT2	Histidine triad nucleotide-binding protein 2, mitochondrial	Q9BX68	0.2392
SL018151	SQSTM	Sequestosome-1	Q13501	0.239785
SL004864	Cadherin-12	Cadherin-12	P55289	0.242086
SL008078	LMOD1	Leiomodin-1	P29536	0.253978
SL006527	FBLN3	EGF-containing fibulin-like extracellular matrix protein 1	Q12805	0.255907
SL008179	RHG01	Rho GTPase-activating protein 1	Q07960	0.258248
SL020124	POLI	DNA polymerase iota	Q9UNA4	0.259474
SL020133	PIAS3	E3 SUMO-protein ligase PIAS3	Q9Y6X2	0.260105
SL003672	SOD3	Extracellular superoxide dismutase [Cu-Zn]	P08294	0.275058
SL020123	ARHGP	Rho guanine nucleotide exchange factor 25	Q86VW2	0.299063
SL005189	IL-7 Ra	Interleukin-7 receptor subunit alpha	P16871	0.305988
SL007231	GLP1R	Glucagon-like peptide 1 receptor	P43220	0.320119
SL011328	ClpP endopeptidase	ATP-dependent Clp protease proteolytic subunit, mitochondrial	Q16740	0.34326
SL011499	PH	Pancreatic hormone	P01298	0.346954
SL006092	Secretoglobin family 3A member 1	Secretoglobin family 3A member 1	Q96QR1	0.37128
SL012437	KI2S4	Killer cell immunoglobulin-like receptor 2DS4	P43632	0.386382
SL018073	PDILT	Protein disulfide-isomerase-like protein of the testis	Q8N807	0.4017
SL003764	NCAM-120	Neural cell adhesion molecule 1, 120 kDa isoform	P13591	0.414166
SL015168	BARD1	BRCA1-associated RING domain protein 1	Q99728	0.431599
SL019787	ARFP2	Arfaptin-2	P53365	0.453402
SL000323	C7	Complement component C7	P10643	0.466593
SL020131	IP3KA	Inositol-trisphosphate 3-kinase A	P23677	0.472855
SL012818	C1QT3	Complement C1q tumor necrosis factor-related protein 3	Q9BXJ4	0.476299
SL005201	MIS	Muellerian-inhibiting factor	P03971	0.499557
SL012540	SVEP1	Sushi, von Willebrand factor type A, EGF and pentraxin domain-containing protein 1	Q4LDE5	0.512981
SL018838	JPH4	Junctophilin-4	Q96JJ6	0.639321
SL012540	SVEP1	Sushi, von Willebrand factor type A, EGF and pentraxin domain-containing protein 1	Q4LDE5	0.64521
SL012517	RSPO4	R-spondin-4	Q2I0M5	0.682263
SL007735	TEN3	Teneurin-3	Q9P273	0.75013
SL017488	CDCP1	CUB domain-containing protein 1	Q9H5V8	0.766219
SL010390	URB	Coiled-coil domain-containing protein 80	Q76M96	0.794074
SL002561	PTHrP	Parathyroid hormone-related protein	P12272	0.830608
SL012443	MFAP2	Microfibrillar-associated protein 2	P55001	0.952405
SL005360	PGD2 synthase	Prostaglandin-H2 D-isomerase	P41222	0.95569
SL004579	Macrophage mannose receptor	Macrophage mannose receptor 1	P22897	0.955866
SL003679	IGF-II receptor	Cation-independent mannose-6-phosphate receptor	P11717	0.969467
SL004626	ADAMTS-5	A disintegrin and metalloproteinase with thrombospondin motifs 5	Q9UNA0	0.981166
SL003303	CCL28	C-C motif chemokine 28	Q9NRJ3	1.05785
SL012846	CRAC1	Cartilage acidic protein 1	Q9NQ79	1.09319
SL000522	MMP-12	Macrophage metalloelastase	P39900	1.09647
SL008169	TAGL	Transgelin	Q01995	1.19769
SL009400	CRDL1	Chordin-like protein 1	Q9BU40	1.80893
SL005222	SREC-II	Scavenger receptor class F member 2	Q96GP6	2.2352
SL004674	WISP-2	WNT1-inducible-signaling pathway protein 2	O76076	2.47292
SL002704	PTN	Pleiotrophin	P21246	4.57433
SL000247	6-Phosphogluconate dehydrogenase	6-phosphogluconate dehydrogenase, decarboxylating	P52209	.
SL010230	a-endosulfine	Alpha-endosulfine	O43768	.
SL002622	a1,4-Galactosyltransferase	Lactosylceramide 4-alpha-galactosyltransferase	Q9NPC4	.
SL000248	a1-Antichymotrypsin	Alpha-1-antichymotrypsin	P01011	.
SL000249	a1-Antitrypsin	Alpha-1-antitrypsin	P01009	.
SL003022	a1-Microglobulin	Alpha-1-microglobulin	P02760	.
SL019697	A1CF	APOBEC1 complementation factor	Q9NQ94	.
SL000250	a2-Antiplasmin	Alpha-2-antiplasmin	P08697	.
SL000252	a2-Macroglobulin	Alpha-2-macroglobulin	P01023	.
SL012348	A2ML1	Alpha-2-macroglobulin-like protein 1	A8K2U0	.
SL007678	ABC3G	DNA dC->dU-editing enzyme APOBEC-3G	Q9HC16	.
SL018266	ABD12	Monoacylglycerol lipase ABHD12	Q8N2K0	.
SL009448	ABHDA	Mycophenolic acid acyl-glucuronide esterase, mitochondrial	Q9NUJ1	.
SL008281	ABHEB	Protein ABHD14B	Q96IU4	.
SL010488	ABL2	Abelson tyrosine-protein kinase 2	P42684	.
SL020134	ABLM3	Actin-binding LIM protein 3	O94929	.
SL008573	ABP1	Amiloride-sensitive amine oxidase [copper-containing]	P19801	.
SL019452	ACAD8	Isobutyryl-CoA dehydrogenase, mitochondrial	Q9UKU7	.
SL020990	ACADL	Long-chain specific acyl-CoA dehydrogenase, mitochondrial	P28330	.
SL008026	ACADM	Medium-chain specific acyl-CoA dehydrogenase, mitochondrial	P11310	.
SL008117	ACADV	Very long-chain specific acyl-CoA dehydrogenase, mitochondrial	P49748	.
SL008621	ACAM	CXADR-like membrane protein	Q9H6B4	.
SL008621	ACAM	CXADR-like membrane protein	Q9H6B4	.
SL019254	ACBD6	Acyl-CoA-binding domain-containing protein 6	Q9BR61	.
SL019254	ACBD6	Acyl-CoA-binding domain-containing protein 6	Q9BR61	.
SL020184	ACBD7	Acyl-CoA-binding domain-containing protein 7	Q8N6N7	.
SL008480	ACBP	Acyl-CoA-binding protein	P07108	.
SL000269	ACE	Angiotensin-converting enzyme	P12821	.
SL007155	ACES	Acetylcholinesterase	P22303	.
SL019552	ACO13	Acyl-coenzyme A thioesterase 13	Q9NPJ3	.
SL019729	ACOT8	Acyl-coenzyme A thioesterase 8	O14734	.
SL017266	ACPL2	2-phosphoxylose phosphatase 1	Q8TE99	.
SL008274	ACSF2	Acyl-CoA synthetase family member 2, mitochondrial	Q96CM8	.
SL003461	ACTH	Corticotropin	P01189	.
SL003974	Activated Protein C	Activated Protein C	P04070	.
SL001938	Activin A	Inhibin beta A chain	P08476	.
SL004837	Activin AB	Inhibin beta A chain:Inhibin beta B chain heterodimer	P08476|P09529	.
SL020353	Activin AC	Inhibin beta A chain:Inhibin beta C chain heterodimer	P08476|P55103	.
SL003950	Activin B	Inhibin beta B chain	P09529	.
SL004128	Activin RIB	Activin receptor type-1B	P36896	.
SL004130	Activin RIIB	Activin receptor type-2B	Q13705	.
SL008029	ACTN1	Alpha-actinin-1	P12814	.
SL008091	ACTN2	Alpha-actinin-2	P35609	.
SL020921	ACY2	Aspartoacylase	P45381	.
SL006190	acyl-Coenzyme A dehydrogenase	Short/branched chain specific acyl-CoA dehydrogenase, mitochondrial	P45954	.
SL009425	ACYP2	Acylphosphatase-2	P14621	.
SL017116	ADA15	Disintegrin and metalloproteinase domain-containing protein 15	Q13444	.
SL018350	ADA22	Disintegrin and metalloproteinase domain-containing protein 22	Q9P0K1	.
SL020150	ADA29	Disintegrin and metalloproteinase domain-containing protein 29	Q9UKF5	.
SL018586	ADA30	Disintegrin and metalloproteinase domain-containing protein 30	Q9UKF2	.
SL018276	ADA32	Disintegrin and metalloproteinase domain-containing protein 32	Q8TC27	.
SL004641	ADAM 10	Disintegrin and metalloproteinase domain-containing protein 10	O14672	.
SL004641	ADAM 10	Disintegrin and metalloproteinase domain-containing protein 10	O14672	.
SL003707	ADAM 17	Disintegrin and metalloproteinase domain-containing protein 17	P78536	.
SL003707	ADAM 17	Disintegrin and metalloproteinase domain-containing protein 17	P78536	.
SL015911	ADAM 23	Disintegrin and metalloproteinase domain-containing protein 23	O75077	.
SL004642	ADAM 9	Disintegrin and metalloproteinase domain-containing protein 9	Q13443	.
SL018585	ADAM7	Disintegrin and metalloproteinase domain-containing protein 7	Q9H2U9	.
SL004625	ADAMTS-4	A disintegrin and metalloproteinase with thrombospondin motifs 4	O75173	.
SL019122	ADCK4	AarF domain-containing protein kinase 4	Q96D53	.
SL008406	ADEC1	ADAM DEC1	O15204	.
SL008013	ADH1A	Alcohol dehydrogenase 1A	P07327	.
SL007996	ADH1B	Alcohol dehydrogenase 1B	P00325	.
SL014682	ADH1G	Alcohol dehydrogenase 1C	P00326	.
SL018474	ADH4	Alcohol dehydrogenase 4	P08319	.
SL020944	ADH6	Alcohol dehydrogenase 6	P28332	.
SL019442	ADH7	Alcohol dehydrogenase class 4 mu/sigma chain	P40394	.
SL008855	ADHX	Alcohol dehydrogenase class-3	P11766	.
SL006494	ADK	Adenosine kinase	P55263	.
SL012633	ADM2	ADM2	Q7Z4H4	.
SL013281	ADPPT	L-aminoadipate-semialdehyde dehydrogenase-phosphopantetheinyl transferase	Q9NRN7	.
SL021343	ADPRH	[Protein ADP-ribosylarginine] hydrolase	P54922	.
SL002782	Adrenomedullin	Adrenomedullin	P35318	.
SL002782	Adrenomedullin	Adrenomedullin	P35318	.
SL012508	ADRM1	Proteasomal ubiquitin receptor ADRM1	Q16186	.
SL019836	ADSV	Adseverin	Q9Y6U3	.
SL019364	ADXL	Adrenodoxin-like protein, mitochondrial	Q6P4F2	.
SL021344	AES	Amino-terminal enhancer of split	Q08117	.
SL019159	AF1L1	Actin filament-associated protein 1-like 1	Q8TED9	.
SL004742	Afamin	Afamin	P43652	.
SL003658	Aflatoxin B1 aldehyde reductase	Aflatoxin B1 aldehyde reductase member 2	O43488	.
SL000011	AFP	alpha-Fetoprotein	P02771	.
SL019710	AGAP2	Arf-GAP with GTPase, ANK repeat and PH domain-containing protein 2	Q99490	.
SL020282	AGAP3	Arf-GAP with GTPase, ANK repeat and PH domain-containing protein 3	Q96P47	.
SL004661	Aggrecan	Aggrecan core protein	P16112	.
SL019555	AGO1	Protein argonaute-1	Q9UL18	.
SL019972	AGO3	Protein argonaute-3	Q9H9G7	.
SL017427	AGO61	Protein O-linked-mannose beta-1,4-N-acetylglucosaminyltransferase 2	Q8NAT1	.
SL012732	AGR3	Anterior gradient protein 3	Q8TD06	.
SL012584	AIBP	NAD(P)H-hydrate epimerase	Q8NCW5	.
SL003708	AIF	Apoptosis-inducing factor 1, mitochondrial	O95831	.
SL004768	AIF1	Allograft inflammatory factor 1	P55008	.
SL020884	AIF1L	Allograft inflammatory factor 1-like	Q9BQI0	.
SL008211	AINX	Alpha-internexin	Q16352	.
SL011629	AIP	AH receptor-interacting protein	O00170	.
SL008039	AK1A1	Alcohol dehydrogenase [NADP(+)]	P14550	.
SL021346	AK1D1	3-oxo-5-beta-steroid 4-dehydrogenase	P51857	.
SL006487	AL1A3	Aldehyde dehydrogenase family 1 member A3	P47895	.
SL010891	AL3B1	Aldehyde dehydrogenase family 3 member B1	P43353	.
SL000254	Albumin	Serum albumin	P02768	.
SL008440	Alcadein alpha-1	Calsyntenin-1	O94985	.
SL003166	ALCAM	CD166 antigen	Q13740	.
SL006130	Aldehyde dehydrogenase, class 3	Aldehyde dehydrogenase, dimeric NADP-preferring	P30838	.
SL004755	ALDH-E2	Aldehyde dehydrogenase, mitochondrial	P05091	.
SL008344	Aldo-keto reductase 1C1	Aldo-keto reductase family 1 member C1	Q04828	.
SL008853	ALDOB	Fructose-bisphosphate aldolase B	P05062	.
SL004910	aldolase A	Fructose-bisphosphate aldolase A	P04075	.
SL004727	aldolase C	Fructose-bisphosphate aldolase C	P09972	.
SL003659	Aldose reductase	Aldose reductase	P15121	.
SL005693	Aldose reductase-like C3	Aldo-keto reductase family 1 member C3	P42330	.
SL012869	ALK	ALK tyrosine kinase receptor	Q9UM73	.
SL004851	ALK-1	Serine/threonine-protein kinase receptor R3	P37023	.
SL002514	Alkaline phosphatase, intestine	Intestinal-type alkaline phosphatase	P09923	.
SL000256	Alkaline phosphatase, placental	Alkaline phosphatase, placental type	P05187	.
SL021348	ALKB2	DNA oxidative demethylase ALKBH2	Q6NS38	.
SL021349	ALKB3	Alpha-ketoglutarate-dependent dioxygenase alkB homolog 3	Q96Q83	.
SL018548	alpha-1-antichymotrypsin complex	Alpha-1-antichymotrypsin complex	P01011	.
SL004593	Alpha-1-syntrophin	Alpha-1-syntrophin	Q13424	.
SL005720	Alpha-1B-glycoprotein	Alpha-1B-glycoprotein	P04217	.
SL005393	Alpha-amylase 2B	Alpha-amylase 2B	P19961	.
SL003675	Alpha crystallin A chain	Alpha-crystallin A chain	P02489	.
SL000617	ALT	Alanine aminotransferase 1	P24298	.
SL008812	AMD	Peptidyl-glycine alpha-amidating monooxygenase	P19021	.
SL021350	AMERL	AMMECR1-like protein	Q6DCA0	.
SL019223	AMGO1	Amphoterin-induced protein 1	Q86WK6	.
SL015046	AMGO2	Amphoterin-induced protein 2	Q86SJ2	.
SL002082	Amine oxidase	Retina-specific copper amine oxidase	O75106	.
SL005574	Aminoacylase-1	Aminoacylase-1	Q03154	.
SL005492	Aminopeptidase	Carboxypeptidase Q	Q9Y646	.
SL005238	Aminopeptidase N	Aminopeptidase N	P15144	.
SL012837	AMPB	Aminopeptidase B	Q9H4A4	.
SL016443	AMPD2	AMP deaminase 2	Q01433	.
SL016548	AMPK a1b1g1	AMP Kinase (alpha1beta1gamma1)	Q13131|Q9Y478|P54619	.
SL016549	AMPK a2b2g1	AMP Kinase (alpha2beta2gamma1)	P54646|O43741|P54619	.
SL005114	Amylase, alpha 1A	Alpha-amylase 1	P04745	.
SL004469	amyloid precursor protein	Amyloid beta A4 protein	P05067	.
SL019559	AN32A	Acidic leucine-rich nuclear phosphoprotein 32 family member A	P39687	.
SL011769	AN32B	Acidic leucine-rich nuclear phosphoprotein 32 family member B	Q92688	.
SL000003	Angiogenin	Angiogenin	P03950	.
SL001995	Angiopoietin-1	Angiopoietin-1	Q15389	.
SL001996	Angiopoietin-2	Angiopoietin-2	O15123	.
SL004643	Angiopoietin-4	Angiopoietin-4	Q9Y264	.
SL000271	Angiotensinogen	Angiotensinogen	P01019	.
SL012396	ANGL1	Angiopoietin-related protein 1	O95841	.
SL007642	ANGL4	Angiopoietin-related protein 4	Q9BY76	.
SL007014	ANGL7	Angiopoietin-related protein 7	O43827	.
SL014896	ANK2	Ankyrin-2	Q01484	.
SL019275	ANKR1	Ankyrin repeat domain-containing protein 1	Q15327	.
SL019815	ANM3	Protein arginine N-methyltransferase 3	O60678	.
SL004909	Annexin A8	Annexin A8	P13928	.
SL004208	annexin I	Annexin A1	P04083	.
SL004209	annexin II	Annexin A2	P07355	.
SL004210	Annexin III	Annexin A3	P12429	.
SL004211	annexin IV	Annexin A4	P09525	.
SL003848	Annexin V	Annexin A5	P08758	.
SL003647	annexin VI	Annexin A6	P08133	.
SL002505	ANP	Atrial natriuretic factor	P01160	.
SL019727	ANR27	Ankyrin repeat domain-containing protein 27	Q96NW4	.
SL018278	ANR46	Ankyrin repeat domain-containing protein 46	Q86W74	.
SL021351	ANR54	Ankyrin repeat domain-containing protein 54	Q6NXT1	.
SL000272	Antithrombin III	Antithrombin-III	P01008	.
SL008696	ANTR1	Anthrax toxin receptor 1	Q9H6X2	.
SL011048	ANTR2	Anthrax toxin receptor 2	P58335	.
SL015314	ANX10	Annexin A10	Q9UJ72	.
SL008121	ANX11	Annexin A11	P50995	.
SL020982	ANX13	Annexin A13	P27216	.
SL008375	ANXA7	Annexin A7	P20073	.
SL008375	ANXA7	Annexin A7	P20073	.
SL020193	ANXA9	Annexin A9	O76027	.
SL019896	AP1G2	AP-1 complex subunit gamma-like 2	O75843	.
SL006495	AP1S2	AP-1 complex subunit sigma-2	P56377	.
SL020199	AP2A2	AP-2 complex subunit alpha-2	O94973	.
SL020189	AP4A	Bis(5'-nucleosyl)-tetraphosphatase [asymmetrical]	P50583	.
SL018328	AP4AT	AP-4 complex accessory subunit tepsin	Q96N21	.
SL019225	AP4M1	AP-4 complex subunit mu-1	O00189	.
SL003661	Apaf-1	Apoptotic protease-activating factor 1	O14727	.
SL006959	APBB1	Amyloid beta A4 precursor protein-binding family B member 1	O00213	.
SL006959	APBB1	Amyloid beta A4 precursor protein-binding family B member 1	O00213	.
SL007583	APBB2	Amyloid beta A4 precursor protein-binding family B member 2	Q92870	.
SL007583	APBB2	Amyloid beta A4 precursor protein-binding family B member 2	Q92870	.
SL007058	APBB3	Amyloid beta A4 precursor protein-binding family B member 3	O95704	.
SL007058	APBB3	Amyloid beta A4 precursor protein-binding family B member 3	O95704	.
SL019703	APC10	Anaphase-promoting complex subunit 10	Q9UM13	.
SL019558	APC7	Anaphase-promoting complex subunit 7	Q9UJX3	.
SL017118	APCD1	Protein APCDD1	Q8J025	.
SL011868	APEL	Apelin	Q9ULZ1	.
SL013026	APEX1	DNA-(apurinic or apyrimidinic site) lyase	P27695	.
SL007366	APLP2	Amyloid-like protein 2	Q06481	.
SL004748	APMAP	Adipocyte plasma membrane-associated protein	Q9HDC9	.
SL000019	Apo A-I	Apolipoprotein A-I	P02647	.
SL000274	Apo A-II	Apolipoprotein A-II	P02652	.
SL005129	Apo A-IV	Apolipoprotein A-IV	P06727	.
SL004840	Apo A-V	Apolipoprotein A-V	Q6Q788	.
SL000020	Apo B	Apolipoprotein B	P04114	.
SL000275	Apo C-I	Apolipoprotein C-I	P02654	.
SL003020	Apo C-III	Apolipoprotein C-III	P02656	.
SL005361	Apo D	Apolipoprotein D	P05090	.
SL006348	Apo F	Apolipoprotein F	Q13790	.
SL005699	Apo L1	Apolipoprotein L1	O14791	.
SL005699	Apo L1	Apolipoprotein L1	O14791	.
SL007053	APOL3	Apolipoprotein L3	O95236	.
SL004747	ApoM	Apolipoprotein M	O95445	.
SL003774	Apoptosis regulator Bcl-W	Bcl-2-like protein 2	Q92843	.
SL018040	APRV1	Retroviral-like aspartic protease 1	Q53RT3	.
SL020973	APTX	Aprataxin	Q7Z2E3	.
SL019418	AQP4	Aquaporin-4	P55087	.
SL021355	AR2BP	ADP-ribosylation factor-like protein 2-binding protein	Q9Y2Y0	.
SL000136	AREG	Amphiregulin	P15514	.
SL003998	ARF1	ADP-ribosylation factor 1	P84077	.
SL006497	ARF3	ADP-ribosylation factor 3	P61204	.
SL008052	ARF4	ADP-ribosylation factor 4	P18085	.
SL008833	ARF5	ADP-ribosylation factor 5	P84085	.
SL008834	ARF6	ADP-ribosylation factor 6	P62330	.
SL015077	ARFG1	ADP-ribosylation factor GTPase-activating protein 1	Q8N6T3	.
SL020128	ARFP1	Arfaptin-1	P53367	.
SL008008	ARGI1	Arginase-1	P05089	.
SL002641	Arginase	Arginase-2, mitochondrial	P78540	.
SL020981	ARH	Low density lipoprotein receptor adapter protein 1	Q5SW96	.
SL015120	ARHG1	Rho guanine nucleotide exchange factor 1	Q92888	.
SL019951	ARHG2	Rho guanine nucleotide exchange factor 2	Q92974	.
SL018810	ARHGA	Rho guanine nucleotide exchange factor 10	O15013	.
SL000635	ARHI	GTP-binding protein Di-Ras3	O95661	.
SL018690	ARHL2	Poly(ADP-ribose) glycohydrolase ARH3	Q9NX46	.
SL011549	ARI3A	AT-rich interactive domain-containing protein 3A	Q99856	.
SL021347	ARK73	Aflatoxin B1 aldehyde reductase member 3	O95154	.
SL019701	ARL1	ADP-ribosylation factor-like protein 1	P40616	.
SL019709	ARL11	ADP-ribosylation factor-like protein 11	Q969Q4	.
SL019778	ARL3	ADP-ribosylation factor-like protein 3	P36405	.
SL014815	ARL4D	ADP-ribosylation factor-like protein 4D	P49703	.
SL021357	ARL5A	ADP-ribosylation factor-like protein 5A	Q9Y689	.
SL016516	ARL6	ADP-ribosylation factor-like protein 6	Q9H0F7	.
SL008557	ARL8B	ADP-ribosylation factor-like protein 8B	Q9NVJ2	.
SL021358	ARL9	ADP-ribosylation factor-like protein 9	Q6T311	.
SL011173	ARLY	Argininosuccinate lyase	P04424	.
SL018807	ARM10	Armadillo repeat-containing protein 10	Q8N2F6	.
SL018686	ARMC5	Armadillo repeat-containing protein 5	Q96C12	.
SL012538	ARMEL	Cerebral dopamine neurotrophic factor	Q49AH0	.
SL011204	ARMET	Mesencephalic astrocyte-derived neurotrophic factor	P55145	.
SL011708	ARP19	cAMP-regulated phosphoprotein 19	P56211	.
SL011195	ARRB1	Beta-arrestin-1	P49407	.
SL019698	ARRD3	Arrestin domain-containing protein 3	Q96B67	.
SL008956	ARSB	Arylsulfatase B	P15848	.
SL012602	ARSK	Arylsulfatase K	Q6UWY0	.
SL006924	ART	Agouti-related protein	O00253	.
SL004770	ART4	Ecto-ADP-ribosyltransferase 4	Q93070	.
SL007729	ARTS1	Endoplasmic reticulum aminopeptidase 1	Q9NZ08	.
SL019805	ARY1	Arylamine N-acetyltransferase 1	P18440	.
SL021359	AS3MT	Arsenite methyltransferase	Q9HBK9	.
SL010375	ASAH2	Neutral ceramidase	Q9NR71	.
SL008611	ASAHL	N-acylethanolamine-hydrolyzing acid amidase	Q02083	.
SL014608	ASAP2	Arf-GAP with SH3 domain, ANK repeat and PH domain-containing protein 2	O43150	.
SL017894	ASCC1	Activating signal cointegrator 1 complex subunit 1	Q8N9N2	.
SL021360	ASF1A	Histone chaperone ASF1A	Q9Y294	.
SL008835	ASGR1	Asialoglycoprotein receptor 1	P07306	.
SL008489	ASGR2	Asialoglycoprotein receptor 2	P07307	.
SL019786	ASH1L	Histone-lysine N-methyltransferase ASH1L	Q9NR48	.
SL019949	ASH2L	Set1/Ash2 histone methyltransferase complex subunit ASH2	Q9UBL3	.
SL017965	ASIC4	Acid-sensing ion channel 4	Q96FT7	.
SL012436	ASIP	Agouti-signaling protein	P42127	.
SL008921	ASM	Sphingomyelin phosphodiesterase	P17405	.
SL012754	ASM3A	Acid sphingomyelinase-like phosphodiesterase 3a	Q92484	.
SL019244	ASML	N-acetylserotonin O-methyltransferase-like protein	O95671	.
SL016377	ASNA	ATPase ASNA1	O43681	.
SL009121	Asparaginase-like protein 1	Isoaspartyl peptidase/L-asparaginase	Q7L266	.
SL008645	ASPG	N(4)-(beta-N-acetylglucosaminyl)-L-asparaginase	P20933	.
SL008299	ASPN	Asporin	Q9BXN1	.
SL018319	ASTL	Astacin-like metalloendopeptidase	Q6HA08	.
SL020228	AT131	Manganese-transporting ATPase 13A1	Q9HD20	.
SL018093	AT1B2	Sodium/potassium-transporting ATPase subunit beta-2	P14415	.
SL018708	AT1B4	Protein ATP1B4	Q9UN42	.
SL011088	AT2A3	Sarcoplasmic/endoplasmic reticulum calcium ATPase 3	Q93084	.
SL017507	ATAD1	ATPase family AAA domain-containing protein 1	Q8NBU5	.
SL007491	ATAD2	ATPase family AAA domain-containing protein 2	Q6PL18	.
SL014732	ATF6A	Cyclic AMP-dependent transcription factor ATF-6 alpha	P18850	.
SL019420	ATF6B	Cyclic AMP-dependent transcription factor ATF-6 beta	Q99941	.
SL019804	ATG3	Ubiquitin-like-conjugating enzyme ATG3	Q9NT62	.
SL020200	ATG4B	Cysteine protease ATG4B	Q9Y4P1	.
SL012697	ATL1	ADAMTS-like protein 1	Q8N6G6	.
SL012648	ATL2	ADAMTS-like protein 2	Q86TH1	.
SL006960	ATOX1	Copper transport protein ATOX1	O00244	.
SL019217	ATP4B	Potassium-transporting ATPase subunit beta	P51164	.
SL008136	ATPK	ATP synthase subunit f, mitochondrial	P56134	.
SL008113	ATPO	ATP synthase subunit O, mitochondrial	P48047	.
SL008421	ATS1	A disintegrin and metalloproteinase with thrombospondin motifs 1	Q9UHI8	.
SL006610	ATS13	A disintegrin and metalloproteinase with thrombospondin motifs 13	Q76LX8	.
SL012740	ATS15	A disintegrin and metalloproteinase with thrombospondin motifs 15	Q8TE58	.
SL012361	ATS3	A disintegrin and metalloproteinase with thrombospondin motifs 3	O15072	.
SL006028	Attractin	Attractin	O75882	.
SL018716	ATX3	Ataxin-3	P54252	.
SL004771	Aurora kinase A	Aurora kinase A	O14965	.
SL019171	Autophagy protein 5	Autophagy protein 5	Q9H1Y0	.
SL018508	AXIN2	Axin-2	Q9Y2T1	.
SL003737	b2-Microglobulin	Beta-2-microglobulin	P61769	.
SL005396	AZGP1	Zinc-alpha-2-glycoprotein	P25311	.
SL004589	Azurocidin	Azurocidin	P20160	.
SL002723	b-Catenin	Catenin beta-1	P35222	.
SL000299	b-ECGF	Fibroblast growth factor 1	P05230	.
SL000300	b-Endorphin	Beta-endorphin	P01189	.
SL000305	b-NGF	beta-nerve growth factor	P01138	.
SL000282	b2-Glycoprotein I	Beta-2-glycoprotein 1	P02749	.
SL000283	b2-Microglobulin	Beta-2-microglobulin	P61769	.
SL007682	B2L10	Bcl-2-like protein 10	Q9HD36	.
SL017109	B3GLT	Beta-1,3-glucosyltransferase	Q6Y288	.
SL018338	B3GN2	N-acetyllactosaminide beta-1,3-N-acetylglucosaminyltransferase 2	Q9NY97	.
SL018071	B3GN6	UDP-GlcNAc:betaGal beta-1,3-N-acetylglucosaminyltransferase 6	Q6ZMB0	.
SL012644	B3GN8	UDP-GlcNAc:betaGal beta-1,3-N-acetylglucosaminyltransferase 8	Q7Z7M8	.
SL019016	B3GT1	Beta-1,3-galactosyltransferase 1	Q9Y5Z6	.
SL019577	B3GT2	Beta-1,3-galactosyltransferase 2	O43825	.
SL018344	B3GT6	Beta-1,3-galactosyltransferase 6	Q96L58	.
SL014893	B4GN1	Beta-1,4 N-acetylgalactosaminyltransferase 1	Q00973	.
SL008831	B4GT1	Beta-1,4-galactosyltransferase 1	P15291	.
SL019028	B4GT2	Beta-1,4-galactosyltransferase 2	O60909	.
SL014628	B4GT3	Beta-1,4-galactosyltransferase 3	O60512	.
SL017972	B4GT5	Beta-1,4-galactosyltransferase 5	O43286	.
SL018597	B4GT6	Beta-1,4-galactosyltransferase 6	Q9UBX8	.
SL018246	B4GT7	Beta-1,4-galactosyltransferase 7	Q9UBV7	.
SL004852	B7-H1	Programmed cell death 1 ligand 1	Q9NZQ7	.
SL004853	B7-H2	ICOS ligand	O75144	.
SL019855	BACH2	Transcription regulator protein BACH2	Q9BYV9	.
SL003700	BAD	Bcl2-associated agonist of cell death	Q92934	.
SL004327	BAFF	Tumor necrosis factor ligand superfamily member 13B	Q9Y275	.
SL004671	BAFF Receptor	Tumor necrosis factor receptor superfamily member 13C	Q96RJ3	.
SL000023	BAG-1	BAG family molecular chaperone regulator 1	Q99933	.
SL005001	BAG-2	BAG family molecular chaperone regulator 2	O95816	.
SL007063	BAG3	BAG family molecular chaperone regulator 3	O95817	.
SL006067	BAG4	BAG family molecular chaperone regulator 4	O95429	.
SL015328	BAG5	BAG family molecular chaperone regulator 5	Q9UL15	.
SL017389	BAGE2	B melanoma antigen 2	Q86Y30	.
SL017445	BAGE3	B melanoma antigen 3	Q86Y29	.
SL020583	BAI3	Adhesion G protein-coupled receptor B3	O60242	.
SL013299	BAIP2	Brain-specific angiogenesis inhibitor 1-associated protein 2	Q9UQB8	.
SL019514	BAP29	B-cell receptor-associated protein 29	Q9UHQ4	.
SL002792	BARK1	beta-adrenergic receptor kinase 1	P25098	.
SL009341	BASI	Basigin	P35613	.
SL012974	BAT1	Spliceosome RNA helicase DDX39B	Q13838	.
SL007457	BATF	Basic leucine zipper transcriptional factor ATF-like	Q16520	.
SL018692	BATF3	Basic leucine zipper transcriptional factor ATF-like 3	Q9NR55	.
SL001902	BCAM	Basal Cell Adhesion Molecule	P50895	.
SL014470	BCAR3	Breast cancer anti-estrogen resistance protein 3	O75815	.
SL014470	BCAR3	Breast cancer anti-estrogen resistance protein 3	O75815	.
SL013348	BCAT2	Branched-chain-amino-acid aminotransferase, mitochondrial	O15382	.
SL021083	BCCIP	BRCA2 and CDKN1A-interacting protein	Q9P287	.
SL005248	Bcl-10	B-cell lymphoma/leukemia 10	O95999	.
SL000104	Bcl-2	Apoptosis regulator Bcl-2	P10415	.
SL007223	BCL6	B-cell lymphoma 6 protein	P41182	.
SL004672	BCMA	Tumor necrosis factor receptor superfamily member 17	Q02223	.
SL009125	BDH2	3-hydroxybutyrate dehydrogenase type 2	Q9BUT1	.
SL003951	BDNF	Brain-derived neurotrophic factor	P23560	.
SL003951	BDNF	Brain-derived neurotrophic factor	P23560	.
SL018696	BDP1	Transcription factor TFIIIB component B'' homolog	A6H8Y1	.
SL014943	BECN1	Beclin-1	Q14457	.
SL005478	BET1L	BET1-like protein	Q9NYM9	.
SL000004	bFGF	Fibroblast growth factor 2	P09038	.
SL003060	bFGF-R	Fibroblast growth factor receptor 1	P11362	.
SL003703	BFL1	Bcl-2-related protein A1	Q16548	.
SL017264	BGAT	Histo-blood group ABO system transferase	P16442	.
SL008667	BGLR	Beta-glucuronidase	P08236	.
SL007804	BGN	Biglycan	P21810	.
SL008524	BHMT2	S-methylmethionine--homocysteine S-methyltransferase BHMT2	Q9H2M3	.
SL019326	BICR1	Bicaudal D-related protein 1	Q6ZP65	.
SL003704	BID	BH3-interacting domain death agonist	P55957	.
SL006491	BIEA	Biliverdin reductase A	P53004	.
SL003706	BIM	Bcl-2-like protein 11	O43521	.
SL018264	BINCA	Caspase recruitment domain-containing protein 19	Q96LW7	.
SL000303	Biotinidase	Biotinidase	P43251	.
SL003167	BLC	C-X-C motif chemokine 13	O43927	.
SL013793	BLK	Tyrosine-protein kinase BLK	P51451	.
SL008191	BLMH	Bleomycin hydrolase	Q13867	.
SL007553	BLNK	B-cell linker protein	Q8WV28	.
SL008080	BLVRB	Flavin reductase (NADPH)	P30043	.
SL003994	BMP-1	Bone morphogenetic protein 1	P13497	.
SL000304	BMP-2	Bone morphogenetic protein 2	P12643	.
SL005151	BMP-3b	Growth/differentiation factor 10	P55107	.
SL005151	BMP-3b	Growth/differentiation factor 10	P55107	.
SL003996	BMP-4	Bone morphogenetic protein 4	P12644	.
SL003993	BMP-6	Bone morphogenetic protein 6	P22004	.
SL004078	BMP-7	Bone morphogenetic protein 7	P18075	.
SL004132	BMP RIB	Bone morphogenetic protein receptor type-1B	O00238	.
SL004133	BMP RII	Bone morphogenetic protein receptor type-2	Q13873	.
SL007056	BMP10	Bone morphogenetic protein 10	O95393	.
SL007065	BMP15	Bone morphogenetic protein 15	O95972	.
SL007531	BMPER	BMP-binding endothelial regulator protein	Q8N8U9	.
SL006374	BMX	Cytoplasmic tyrosine-protein kinase BMX	P51813	.
SL007018	BNI3L	BCL2/adenovirus E1B 19 kDa protein-interacting protein 3-like	O60238	.
SL007383	BNIP3	BCL2/adenovirus E1B 19 kDa protein-interacting protein 3	Q12983	.
SL002689	BNP	Natriuretic peptides B	P16860	.
SL000306	BNP-32	Brain natriuretic peptide 32	P16860	.
SL013490	BOC	Brother of CDO	Q9BWV1	.
SL010249	BolA-like protein 2	BolA-like protein 2	Q9H3K6	.
SL012877	BOLA1	BolA-like protein 1	Q9Y3E2	.
SL017272	BOLA3	BolA-like protein 3	Q53S33	.
SL004081	Bone proteoglycan II	Decorin	P07585	.
SL015053	BPHL	Valacyclovir hydrolase	Q86WA6	.
SL004511	BPI	Bactericidal permeability-increasing protein	P17213	.
SL009020	BPNT1	3'(2'),5'-bisphosphate nucleotidase 1	O95861	.
SL007512	BPTF	Nucleosome-remodeling factor subunit BPTF	Q12830	.
SL005451	BR serine/threonine kinase 2	Serine/threonine-protein kinase BRSK2	Q8IWQ3	.
SL007123	BRAF1	Serine/threonine-protein kinase B-raf	P15056	.
SL004000	BRAK	C-X-C motif chemokine 14	O95715	.
SL018839	BRAT1	BRCA1-associated ATM activator 1	Q6PJG6	.
SL016389	BRD1	Bromodomain-containing protein 1	O95696	.
SL014748	BRD2	Bromodomain-containing protein 2	P25440	.
SL014748	BRD2	Bromodomain-containing protein 2	P25440	.
SL019249	BRD4	Bromodomain-containing protein 4	O60885	.
SL019854	BRDT	Bromodomain testis-specific protein	Q58F21	.
SL019544	BRPF1	Peregrin	P55201	.
SL004660	BSP	Bone sialoprotein 2	P21815	.
SL012822	BSSP4	Brain-specific serine protease 4	Q9GZN4	.
SL001906	BST-2	Bone marrow stromal antigen 2	Q10589	.
SL008644	BST1	ADP-ribosyl cyclase/cyclic ADP-ribose hydrolase 2	Q10588	.
SL018709	BT2A1	Butyrophilin subfamily 2 member A1	Q7KYR7	.
SL006193	BT3A3	Butyrophilin subfamily 3 member A3	O00478	.
SL000137	BTC	Betacellulin	P35070	.
SL007329	BTG2	Protein BTG2	P78543	.
SL010521	BTK	Tyrosine-protein kinase BTK	Q06187	.
SL018632	BTNL3	Butyrophilin-like protein 3	Q6UXE8	.
SL018801	BTNL8	Butyrophilin-like protein 8	Q6UX41	.
SL018352	BTNL9	Butyrophilin-like protein 9	Q6UXG8	.
SL007012	BUB1	Mitotic checkpoint serine/threonine-protein kinase BUB1	O43683	.
SL002565	c-Myc	Myc proto-oncogene protein	P01106	.
SL002564	c-Raf	RAF proto-oncogene serine/threonine-protein kinase	P04049	.
SL000308	C1-Esterase Inhibitor	Plasma protease C1 inhibitor	P05155	.
SL018244	C1D	Nuclear nucleic acid-binding protein C1D	Q13901	.
SL017110	C1GLC	C1GALT1-specific chaperone 1	Q96EU7	.
SL008177	C1QBP	Complement component 1 Q subcomponent-binding protein, mitochondrial	Q07021	.
SL007929	C1QC	Complement C1q subcomponent subunit C	P02747	.
SL017430	C1QL2	Complement C1q-like protein 2	Q7Z5L3	.
SL012659	C1QL4	Complement C1q-like protein 4	Q86Z23	.
SL012386	C1QRF	C1q-related factor	O75973	.
SL005573	C1QTNF5	Complement C1q tumor necrosis factor-related protein 5	Q9BXJ0	.
SL000310	C1r	Complement C1r subcomponent	P00736	.
SL010648	C1RL1	Complement C1r subcomponent-like protein	Q9NZP8	.
SL000311	C1s	Complement C1s subcomponent	P09871	.
SL017275	C1T9A	Complement C1q and tumor necrosis factor-related protein 9A	P0C862	.
SL008027	C1TC	C-1-tetrahydrofolate synthase, cytoplasmic	P11586	.
SL002525	C2	Complement C2	P06681	.
SL005717	C20orf77	Regulation of nuclear pre-mRNA domain-containing protein 1B	Q9NQG5	.
SL000313	C3a	C3a anaphylatoxin	P01024	.
SL000316	C4	Complement C4	P0C0L4|P0C0L5	.
SL015375	C43BP	Collagen type IV alpha-3-binding protein	Q9Y5P4	.
SL015375	C43BP	Collagen type IV alpha-3-binding protein	Q9Y5P4	.
SL000317	C4a	C4a anaphylatoxin	P0C0L4|P0C0L5	.
SL000318	C4b	Complement C4b	P0C0L4|P0C0L5	.
SL015989	C4b-binding protein alpha chain	C4b-binding protein alpha chain	P04003	.
SL000319	C5	Complement C5	P01031	.
SL020095	C56D1	Cytochrome b561 domain-containing protein 1	Q8N8Q1	.
SL000320	C5a	C5a anaphylatoxin	P01031	.
SL000321	C5b, 6 Complex	Complement C5b-C6 complex	P01031|P13671	.
SL000322	C6	Complement component C6	P13671	.
SL000325	C9	Complement component C9	P02748	.
SL014293	C99L2	CD99 antigen-like protein 2	Q8TCZ2	.
SL017975	CA043	Uncharacterized protein C1orf43	Q9BWL3	.
SL017113	CA056	Protein MENT	Q9BUN1	.
SL018846	CA063	Arginine/serine-rich protein 1	Q9BUV0	.
SL011281	CA080	Axin interactor, dorsalization-associated protein	Q96BJ3	.
SL005611	CA11 protein	Gastrokine-1	Q9NS71	.
SL018486	CA115	Uncharacterized protein C1orf115	Q9H7X2	.
SL000327	CA125	Mucin-16	Q8WXI7	.
SL008890	CA130	Noncompact myelin-associated protein	Q5T1S8	.
SL018036	CA185	Uncharacterized protein C1orf185	Q5T7R7	.
SL018417	CA186	Uncharacterized protein C1orf186	Q6ZWK4	.
SL011295	CA198	Uncharacterized protein C1orf198	Q9H425	.
SL018384	CA210	Type III endosome membrane protein TEMP	Q8IVY1	.
SL018345	CA226	Uncharacterized protein C1orf226	A1L170	.
SL018710	CA2D3	Voltage-dependent calcium channel subunit alpha-2/delta-3	Q8IZS8	.
SL006798	CAB39	Calcium-binding protein 39	Q9Y376	.
SL018130	CABL2	CDK5 and ABL1 enzyme substrate 2	Q9BTV7	.
SL018117	CABP7	Calcium-binding protein 7	Q86V35	.
SL018094	CABP8	Calcium-binding protein 8	Q9BXU9	.
SL019338	CACB4	Voltage-dependent L-type calcium channel subunit beta-4	O00305	.
SL009322	CaCC	Calcium-activated chloride channel regulator 1	A8K7I4	.
SL019796	CACO2	Calcium-binding and coiled-coil domain-containing protein 2	Q13137	.
SL019832	CACP	Carnitine O-acetyltransferase	P43155	.
SL007295	CAD15	Cadherin-15	P55291	.
SL007295	CAD15	Cadherin-15	P55291	.
SL008898	CAD17	Cadherin-17	Q12864	.
SL007764	CADH7	Cadherin-7	Q9ULB5	.
SL000637	Cadherin-11	Cadherin-11	P55287	.
SL000638	Cadherin-2	Cadherin-2	P19022	.
SL002081	Cadherin-5	Cadherin-5	P33151	.
SL008657	CALB2	Calretinin	P22676	.
SL003641	Calbindin D28	Calbindin	P05937	.
SL011502	CALCB	Calcitonin gene-related peptide 2	P10092	.
SL004720	Calcineurin B a	Calcineurin subunit B type 1	P63098	.
SL004477	calgranulin B	Protein S100-A9	P06702	.
SL004576	Calnexin	Calnexin	P27824	.
SL004212	Calpactin I light chain	Protein S100-A10	P60903	.
SL000337	Calpain I	Calpain I	P07384|P04632	.
SL000338	Calpastatin	Calpastatin	P20810	.
SL004911	Calponin-1	Calponin-1	P51911	.
SL003520	calreticulin	Calreticulin	P27797	.
SL010489	CAMK1	Calcium/calmodulin-dependent protein kinase type 1	Q14012	.
SL010492	CAMK2B	Calcium/calmodulin-dependent protein kinase type II subunit beta	Q13554	.
SL010493	CAMK2D	Calcium/calmodulin-dependent protein kinase type II subunit delta	Q13557	.
SL004938	CaMKK alpha	Calcium/calmodulin-dependent protein kinase kinase 1	Q8N5S9	.
SL006617	cAMP-regulated phosphoprotein 21	cAMP-regulated phosphoprotein 21	Q9UBL0	.
SL006471	CAN3	Calpain-3	P20807	.
SL008246	CAND1	Cullin-associated NEDD8-dissociated protein 1	Q86VP6	.
SL008099	CAPG	Macrophage-capping protein	P40121	.
SL020217	CAPSL	Calcyphosin-like protein	Q8WWF8	.
SL020939	CAR17	Caspase recruitment domain-containing protein 17	Q5XLA6	.
SL005434	Carbohydrate sulfotransferase 9	Carbohydrate sulfotransferase 9	Q7L1S5	.
SL010288	Carbonic anhydrase 6	Carbonic anhydrase 6	P23280	.
SL005508	Carbonic anhydrase 9	Carbonic anhydrase 9	Q16790	.
SL004866	Carbonic anhydrase I	Carbonic anhydrase 1	P00915	.
SL000339	carbonic anhydrase II	Carbonic anhydrase 2	P00918	.
SL004867	Carbonic anhydrase III	Carbonic anhydrase 3	P07451	.
SL010369	Carbonic Anhydrase IV	Carbonic anhydrase 4	P22748	.
SL010448	Carbonic Anhydrase VA	Carbonic anhydrase 5A, mitochondrial	P35218	.
SL004868	Carbonic anhydrase VII	Carbonic anhydrase 7	P43166	.
SL004870	Carbonic Anhydrase VIII	Carbonic anhydrase-related protein	P35219	.
SL010449	Carbonic Anhydrase X	Carbonic anhydrase-related protein 10	Q9NS85	.
SL010370	Carbonic Anhydrase XII	Carbonic anhydrase 12	O43570	.
SL004869	Carbonic anhydrase XIII	Carbonic anhydrase 13	Q8N1Q1	.
SL005371	Carbonyl reductase 3	Carbonyl reductase [NADPH] 3	O75828	.
SL011428	Carboxypeptidase B1	Carboxypeptidase B	P15086	.
SL002783	Cardiotrophin-1	Cardiotrophin-1	Q16619	.
SL012512	CART	Cocaine- and amphetamine-regulated transcript protein	Q16568	.
SL018589	CASC4	Protein CASC4	Q6P4E1	.
SL018589	CASC4	Protein CASC4	Q6P4E1	.
SL014945	CASL	Enhancer of filamentation 1	Q14511	.
SL003717	Caspase-10	Caspase-10	Q92851	.
SL003718	Caspase-14	Caspase-14	P31944	.
SL003710	Caspase-2	Caspase-2	P42575	.
SL003711	Caspase-3	Caspase-3	P42574	.
SL019372	CASQ1	Calsequestrin-1	P31415	.
SL007959	CASQ2	Calsequestrin-2	O14958	.
SL000342	Catalase	Catalase	P04040	.
SL007280	CATC	Dipeptidyl peptidase 1	P53634	.
SL007121	CATE	Cathepsin E	P14091	.
SL008381	CATF	Cathepsin F	Q9UBX1	.
SL009204	Cathelicidin peptide	Cathelicidin antimicrobial peptide	P49913	.
SL009213	Cathepsin A	Lysosomal protective protein	P10619	.
SL000343	Cathepsin B	Cathepsin B	P07858	.
SL000346	Cathepsin H	Cathepsin H	P09668	.
SL004059	cathepsin K	Cathepsin K	P43235	.
SL002560	Siglec-5	Sialic acid-binding Ig-like lectin 5	O15389	.
SL004673	Cathepsin S	Cathepsin S	P25774	.
SL006910	Cathepsin V	Cathepsin L2	O60911	.
SL017119	CATO	Cathepsin O	P43234	.
SL008380	CATZ	Cathepsin Z	Q9UBR2	.
SL018617	CAV3	Caveolin-3	P56539	.
SL010856	CB032	CB1 cannabinoid receptor-interacting protein 1	Q96F85	.
SL017102	CB066	Uncharacterized protein C2orf66	Q6UXQ4	.
SL017497	CB089	Metalloprotease TIKI1	Q86V40	.
SL000347	CBG	Corticosteroid-binding globulin	P08185	.
SL013756	CBL	E3 ubiquitin-protein ligase CBL	P22681	.
SL017250	CBLN1	Cerebellin-1	P23435	.
SL012852	CBLN4	Cerebellin-4	Q9NTU7	.
SL012862	CBPA4	Carboxypeptidase A4	Q9UI42	.
SL006413	CBPD	Carboxypeptidase D	O75976	.
SL008646	CBPM	Carboxypeptidase M	P14384	.
SL017462	CBPZ	Carboxypeptidase Z	Q66K79	.
SL008046	CBR1	Carbonyl reductase [NADPH] 1	P16152	.
SL018882	CBS	Cystathionine beta-synthase	P35520	.
SL013308	CBX1	Chromobox protein homolog 1	P83916	.
SL019531	CBX7	Chromobox protein homolog 7	O95931	.
SL017451	CC126	Coiled-coil domain-containing protein 126	Q96EE4	.
SL017096	CC134	Coiled-coil domain-containing protein 134	Q9H6E4	.
SL018243	CC167	Coiled-coil domain-containing protein 167	Q9P0B6	.
SL018258	CC90B	Coiled-coil domain-containing protein 90B, mitochondrial	Q9GZT6	.
SL017495	CCD19	Cilia- and flagella-associated protein 45	Q9UL16	.
SL006619	CCD25	Coiled-coil domain-containing protein 25	Q86WR0	.
SL013198	CCD50	Coiled-coil domain-containing protein 50	Q8IVM0	.
SL019874	CCD51	Coiled-coil domain-containing protein 51	Q96ER9	.
SL012408	CCKN	Cholecystokinin	P06307	.
SL019675	CCM2	Cerebral cavernous malformations 2 protein	Q9BSQ5	.
SL015334	CCPG1	Cell cycle progression protein 1	Q9ULG6	.
SL012728	CD031	Protein NDNF	Q8TB73	.
SL019024	CD032	Uncharacterized protein C4orf32	Q8N8J7	.
SL008773	CD109	CD109 antigen	Q6YHK3	.
SL018823	CD14	Monocyte differentiation antigen CD14	P08571	.
SL008931	CD177	CD177 antigen	Q8N6Q3	.
SL007129	CD1D	Antigen-presenting glycoprotein CD1d	P15813	.
SL004124	CD2	T-cell surface antigen CD2	P06729	.
SL011100	CD226	CD226 antigen	Q15762	.
SL002706	CD23	Low affinity immunoglobulin epsilon Fc receptor	P06734	.
SL014188	CD244	Natural killer cell receptor 2B4	Q9BZW8	.
SL008437	CD248	Endosialin	Q9HCU0	.
SL003281	CD26	Dipeptidyl peptidase 4	P27487	.
SL004471	CD3-zeta	T-cell surface glycoprotein CD3 zeta chain	P20963	.
SL004635	CD30 Ligand	Tumor necrosis factor ligand superfamily member 8	P32971	.
SL009127	CD320	CD320 antigen	Q9NPF0	.
SL000668	CD36 ANTIGEN	Platelet glycoprotein 4	P16671	.
SL014706	CD37	Leukocyte antigen CD37	P11049	.
SL002722	CD38	ADP-ribosyl cyclase/cyclic ADP-ribose hydrolase 1	P28907	.
SL010371	CD39	Ectonucleoside triphosphate diphosphohydrolase 1	P49961	.
SL007084	CD3E	T-cell surface glycoprotein CD3 epsilon chain	P07766	.
SL007099	CD3G	T-cell surface glycoprotein CD3 gamma chain	P09693	.
SL003862	CD40 ligand, soluble	CD40 ligand	P29965	.
SL000135	CD44	CD44 antigen	P16070	.
SL002600	CD46	Membrane cofactor protein	P15529	.
SL004838	CD47	Leukocyte surface antigen CD47	Q08722	.
SL010450	CD48	CD48 antigen	P09326	.
SL007080	CD5	T-cell surface glycoprotein CD5	P06127	.
SL007080	CD5	T-cell surface glycoprotein CD5	P06127	.
SL004557	CD59	CD59 glycoprotein	P13987	.
SL006108	CD5L	CD5 antigen-like	O43866	.
SL008837	CD63	CD63 antigen	P08962	.
SL007199	CD68	Macrosialin	P34810	.
SL007098	CD7	T-cell antigen CD7	P09564	.
SL007195	CD70	CD70 antigen	P32970	.
SL017967	CD72	B-cell differentiation antigen CD72	P21854	.
SL011613	CD79A	B-cell antigen receptor complex-associated protein alpha chain	P11912	.
SL011613	CD79A	B-cell antigen receptor complex-associated protein alpha chain	P11912	.
SL017426	CD79B	B-cell antigen receptor complex-associated protein beta chain	P40259	.
SL007309	CD81	CD81 antigen	P60033	.
SL007072	CD8A	T-cell surface glycoprotein CD8 alpha chain	P01732	.
SL008836	CD9	CD9 antigen	P21926	.
SL004726	CD97	CD97 antigen	P48960	.
SL011232	CDC37	Hsp90 co-chaperone Cdc37	Q16543	.
SL000350	Cdc42Hs	Cell division control protein 42 homolog	P60953	.
SL017405	CDHR1	Cadherin-related family member 1	Q96JP9	.
SL018447	CDHR3	Cadherin-related family member 3	Q6ZTQ4	.
SL010494	CDK1/cyclin B	Cyclin-dependent kinase 1:G2/mitotic-specific cyclin-B1 complex	P06493|P14635	.
SL010495	CDK2/cyclin A	Cyclin-dependent kinase 2:Cyclin-A2 complex	P24941|P20248	.
SL010522	CDK8/cyclin C	Cyclin-dependent kinase 8:Cyclin-C complex	P49336|P24863	.
SL019015	CDKA1	Cyclin-dependent kinase 2-associated protein 1	O14519	.
SL007463	CDKN3	Cyclin-dependent kinase inhibitor 3	Q16667	.
SL007230	CDN2C	Cyclin-dependent kinase 4 inhibitor C	P42773	.
SL011989	CDSN	Corneodesmosin	Q15517	.
SL018129	CDY1	Testis-specific chromodomain protein Y 1	Q9Y6F8	.
SL018848	CE004	Fatty acid hydroxylase domain-containing protein 2	Q96IV6	.
SL018829	CE046	Uncharacterized protein C5orf46	Q6UWT4	.
SL017994	CEA19	Carcinoembryonic antigen-related cell adhesion molecule 19	Q7Z692	.
SL018233	CEA20	Carcinoembryonic antigen-related cell adhesion molecule 20	Q6UY09	.
SL018076	CEA21	Carcinoembryonic antigen-related cell adhesion molecule 21	Q3KPI0	.
SL014788	CEAM3	Carcinoembryonic antigen-related cell adhesion molecule 3	P40198	.
SL018022	CEAM4	Carcinoembryonic antigen-related cell adhesion molecule 4	O75871	.
SL014937	CEAM7	Carcinoembryonic antigen-related cell adhesion molecule 7	Q14002	.
SL008523	CEAM8	Carcinoembryonic antigen-related cell adhesion molecule 8	P31997	.
SL007254	CEBPA	CCAAT/enhancer-binding protein alpha	P49715	.
SL006492	CEBPG	CCAAT/enhancer-binding protein gamma	P53567	.
SL013510	CECR1	Adenosine deaminase CECR1	Q9NZK5	.
SL017444	CEI	Protein CEI	Q86SI9	.
SL009338	CEL	Bile salt-activated lipase	P19835	.
SL018136	CELF2	CUGBP Elav-like family member 2	O95319	.
SL011226	CENB2	Arf-GAP with coiled-coil, ANK repeat and PH domain-containing protein 2	Q15057	.
SL013524	CENPV	Centromere protein V	Q7Z7K6	.
SL018718	CENPW	Centromere protein W	Q5EE01	.
SL007062	CER1	Cerberus	O95813	.
SL020154	CERS5	Ceramide synthase 5	Q8N5B7	.
SL014793	CETN2	Centrin-2	P41208	.
SL019878	CETN3	Centrin-3	O15182	.
SL016472	CF089	Bombesin receptor-activated protein C6orf89	Q6UWU4	.
SL012589	CF126	Colipase-like protein 2	Q6UWE3	.
SL005309	CF6	ATP synthase-coupling factor 6, mitochondrial	P18859	.
SL010451	CFC1	Cryptic protein	P0CG37	.
SL013741	CFTR	Cystic fibrosis transmembrane conductance regulator	P13569	.
SL018431	CG045	Serine-rich single-pass membrane protein 1	Q8WWF3	.
SL019001	CG069	Uncharacterized protein C7orf69	Q9H7B7	.
SL018723	CG073	Uncharacterized protein C7orf73	E0CX11	.
SL002762	CgA	Chromogranin-A	P10645	.
SL017263	CGB2	Choriogonadotropin subunit beta variant 2	Q6NT52	.
SL012505	CH3L2	Chitinase-3-like protein 2	Q15782	.
SL019368	CHC10	Coiled-coil-helix-coiled-coil-helix domain-containing protein 10, mitochondrial	Q8WYQ3	.
SL008319	CHD7	Chromodomain-helicase-DNA-binding protein 7	Q9P2D1	.
SL013858	CHFR	E3 ubiquitin-protein ligase CHFR	Q96EP1	.
SL012820	CHIA	Acidic mammalian chitinase	Q9BZP6	.
SL019100	CHIP	E3 ubiquitin-protein ligase CHIP	Q9UNE7	.
SL006029	Chitotriosidase-1	Chitotriosidase-1	Q13231	.
SL006911	CHK1	Serine/threonine-protein kinase Chk1	O14757	.
SL003726	Chk2	Serine/threonine-protein kinase Chk2	O96017	.
SL018256	CHKB	Choline/ethanolamine kinase	Q9Y259	.
SL008936	CHL1	Neural cell adhesion molecule L1-like protein	O00533	.
SL008404	CHM2A	Charged multivesicular body protein 2a	O43633	.
SL009112	CHM2B	Charged multivesicular body protein 2b	Q9UQN3	.
SL008756	CHMP3	Charged multivesicular body protein 3	Q9Y3E7	.
SL021010	Chondrocalcin	Chondrocalcin	P02458	.
SL016506	CHP1	Calcineurin B homologous protein 1	Q99653	.
SL013301	CHSP1	Calcium-regulated heat-stable protein 1	Q9Y2V2	.
SL007015	CHST1	Carbohydrate sulfotransferase 1	O43916	.
SL013988	CHST2	Carbohydrate sulfotransferase 2	Q9Y4C5	.
SL018098	CHST3	Carbohydrate sulfotransferase 3	Q7LGC8	.
SL021174	CHST4	Carbohydrate sulfotransferase 4	Q8NCG5	.
SL018044	CHST5	Carbohydrate sulfotransferase 5	Q9GZS9	.
SL014130	CHST6	Carbohydrate sulfotransferase 6	Q9GZX3	.
SL018230	CHSTB	Carbohydrate sulfotransferase 11	Q9NPF2	.
SL017514	CHSTC	Carbohydrate sulfotransferase 12	Q9NRB3	.
SL018097	CHSTE	Carbohydrate sulfotransferase 14	Q8NCH0	.
SL005250	Chymase	Chymase	P23946	.
SL000353	Chymotrypsin	Chymotrypsinogen B	P17538	.
SL014977	CI061	Protein FAM189A2	Q15884	.
SL016531	CI167	Torsin-4A	Q9NXH8	.
SL003727	cIAP-1	Baculoviral IAP repeat-containing protein 2	Q13490	.
SL003728	cIAP-2	Baculoviral IAP repeat-containing protein 3	Q13489	.
SL004393	CIG49	Interferon-induced protein with tetratricopeptide repeats 3	O14879	.
SL004657	CILP	Cartilage intermediate layer protein 1	O75339	.
SL021086	CINP	Cyclin-dependent kinase 2-interacting protein	Q9BW66	.
SL019116	CIP1	E3 ubiquitin-protein ligase CCNB1IP1	Q9NPC3	.
SL011229	CIP4	Cdc42-interacting protein 4	Q15642	.
SL005468	CIRBP	Cold-inducible RNA-binding protein	Q14011	.
SL010824	CISD2	CDGSH iron-sulfur domain-containing protein 2	Q8N5K1	.
SL007981	CISY	Citrate synthase, mitochondrial	O75390	.
SL008349	CJ038	Protein FAM171A1	Q5VUB5	.
SL019359	CJ105	Uncharacterized protein C10orf105	Q8TEF2	.
SL003301	Ck-b-8-1	Ck-beta-8-1	P55773	.
SL000377	CK-BB	Creatine kinase B-type	P12277	.
SL018439	CK068	UPF0696 protein C11orf68	Q9H3H3	.
SL018991	CK087	Uncharacterized protein C11orf87	Q6NUJ2	.
SL018492	CK094	Uncharacterized protein C11orf94	C9JXX5	.
SL016550	CK2-A1:B	Casein kinase II 2-alpha:2-beta heterotetramer	P68400|P67870	.
SL016551	CK2-A2:B	Casein kinase II 2-alpha':2-beta heterotetramer	P19784|P67870	.
SL009149	CKAP4	Cytoskeleton-associated protein 4	Q07065	.
SL005032	CKS-1	Cyclin-dependent kinases regulatory subunit 1	P61024	.
SL018348	CL070	Single-pass membrane and coiled-coil domain-containing protein 2	A6NFE2	.
SL014095	CLC10	C-type lectin domain family 10 member A	Q8IUN9	.
SL013488	CLC1B	C-type lectin domain family 1 member B	Q9P126	.
SL018252	CLC2A	C-type lectin domain family 2 member A	Q6UVW9	.
SL015109	CLC2B	C-type lectin domain family 2 member B	Q92478	.
SL017962	CLC2D	C-type lectin domain family 2 member D	Q9UHP7	.
SL018459	CLC2L	C-type lectin domain family 2 member L	P0C7M8	.
SL015340	CLC4A	C-type lectin domain family 4 member A	Q9UMR7	.
SL018818	CLC4C	C-type lectin domain family 4 member C	Q8WTT0	.
SL008886	CLC4G	C-type lectin domain family 4 member G	Q6UXB4	.
SL010610	CLC4K	C-type lectin domain family 4 member K	Q9UJ71	.
SL010453	CLC6A	C-type lectin domain family 6 member A	Q6EIG7	.
SL007640	CLC7A	C-type lectin domain family 7 member A	Q9BXN2	.
SL010965	CLCA	Clathrin light chain A	P09496	.
SL018772	CLCA2	Calcium-activated chloride channel regulator 2	Q9UQC9	.
SL004692	CLF-1/CLC Complex	Cytokine receptor-like factor 1:Cardiotrophin-like cytokine factor 1 Complex	O75462|Q9UBD9	.
SL008164	CLH1	Clathrin heavy chain 1	Q00610	.
SL020908	CLIC2	Chloride intracellular channel protein 2	O15247	.
SL008340	CLIC4	Chloride intracellular channel protein 4	Q9Y696	.
SL019722	CLIC5	Chloride intracellular channel protein 5	Q9NZA1	.
SL012737	CLM1	CMRF35-like molecule 1	Q8TDQ1	.
SL018456	CLM2	CMRF35-like molecule 2	Q496F6	.
SL014270	CLM6	CMRF35-like molecule 6	Q08708	.
SL017073	CLM7	CMRF35-like molecule 7	A8K4G0	.
SL008637	CLN5	Ceroid-lipofuscinosis neuronal protein 5	O75503	.
SL001896	Clusterin	Clusterin	P10909	.
SL009033	CM35H	CMRF35-like molecule 8	Q9UGN4	.
SL015135	CMBL	Carboxymethylenebutenolidase homolog	Q96DG6	.
SL008878	CN37	2',3'-cyclic-nucleotide 3'-phosphodiesterase	P09543	.
SL019961	CNGA2	Cyclic nucleotide-gated olfactory channel	Q16280	.
SL008285	CNN2	Calponin-2	Q99439	.
SL020129	CNOT1	CCR4-NOT transcription complex subunit 1	A5YKK6	.
SL017270	CNPY3	Protein canopy homolog 3	Q9BT09	.
SL004331	CNTF	Ciliary neurotrophic factor	P26441	.
SL005153	CNTFR alpha	Ciliary neurotrophic factor receptor subunit alpha	P26992	.
SL018802	CNTP5	Contactin-associated protein-like 5	Q8WYK1	.
SL007932	CO1A1	Collagen alpha-1(I) chain	P02452	.
SL007932	CO1A1	Collagen alpha-1(I) chain	P02452	.
SL007942	CO6A2	Collagen alpha-2(VI) chain	P12110	.
SL019315	CO6A5	Collagen alpha-5(VI) chain	A8TX70	.
SL007148	CO9A1	Collagen alpha-1(IX) chain	P20849	.
SL007148	CO9A1	Collagen alpha-1(IX) chain	P20849	.
SL006511	COAA1	Collagen alpha-1(X) chain	Q03692	.
SL020266	COAC	Phosphopantothenoylcysteine decarboxylase	Q96CD2	.
SL004814	Coactosin-like protein	Coactosin-like protein	Q14019	.
SL000357	Coagulation Factor IX	Coagulation factor IX	P00740	.
SL004400	Coagulation Factor IXab	Coagulation factor IXab	P00740	.
SL000358	Coagulation Factor VII	Coagulation factor VII	P08709	.
SL000359	Coagulation Factor VIII	Coagulation Factor VIII	P00451	.
SL003324	Coagulation Factor Xa	Coagulation factor Xa	P00742	.
SL002662	Coagulation Factor XI	Coagulation Factor XI	P03951	.
SL003003	Coagulation factor XIII	Coagulation factor XIII	P00488|P05160	.
SL003991	coagulation factor XIII B	Coagulation factor XIII B chain	P05160	.
SL008509	COCH	Cochlin	O43405	.
SL017501	CODA1	Collagen alpha-1(XIII) chain	Q5TAT6	.
SL004920	Cofilin-1	Cofilin-1	P23528	.
SL019061	COG8	Conserved oligomeric Golgi complex subunit 8	Q96MW5	.
SL012855	COKA1	Collagen alpha-1(XX) chain	Q9P218	.
SL009329	COL	Colipase	P04118	.
SL007471	COLEC12	Collectin-12	Q5KU26	.
SL019000	COLL1	Colipase-like protein 1	A2RUU4	.
SL002657	Collagen a1(VI)	Collagen alpha-1(VI) chain	P12109	.
SL004928	Collagen alpha-3(VI)	Collagen alpha-3(VI) chain	P12111	.
SL003668	Collagen-binding protein	Serpin H1	P50454	.
SL002527	Collagen II	Collagen Type II	P02458	.
SL006713	Collectin Kidney 1	Collectin-11	Q9BWP8	.
SL019736	COMD1	COMM domain-containing protein 1	Q8N668	.
SL020090	COMD9	COMM domain-containing protein 9	Q9P000	.
SL004704	COMMD7	COMM domain-containing protein 7	Q86VX2	.
SL002530	COMP	Cartilage oligomeric matrix protein	P49747	.
SL006830	complement factor H-related 5	Complement factor H-related protein 5	Q9BXR6	.
SL004554	Complement receptor type 1	Complement receptor type 1	P17927	.
SL014048	CONA1	Collagen alpha-1(XXIII) chain	Q86Y22	.
SL004855	contactin-1	Contactin-1	Q12860	.
SL010454	Contactin-4	Contactin-4	Q8IWV2	.
SL010455	Contactin-5	Contactin-5	O94779	.
SL006718	COPA1	Collagen alpha-1(XXV) chain	Q9BXS0	.
SL014583	COPE	Coatomer subunit epsilon	O14579	.
SL009210	Corticotropin-lipotropin	Pro-opiomelanocortin	P01189	.
SL012521	COSA1	Collagen alpha-1(XXVIII) chain	Q2UY09	.
SL005676	COX5A	Cytochrome c oxidase subunit 5A, mitochondrial	P20674	.
SL014700	COX5B	Cytochrome c oxidase subunit 5B, mitochondrial	P10606	.
SL008020	COX6C	Cytochrome c oxidase subunit 6C	P09669	.
SL006601	CP054	Transmembrane protein C16orf54	Q6UWD8	.
SL017490	CP079	BRICHOS domain-containing protein 5	Q6PL45	.
SL020907	CPLX1	Complexin-1	O14810	.
SL019971	CPLX2	Complexin-2	Q6PUV4	.
SL017429	CPN2	Carboxypeptidase N subunit 2	P22792	.
SL011808	CPNE1	Copine-1	Q99829	.
SL016349	CPNS1	Calpain small subunit 1	P04632	.
SL008949	CPVL	Probable serine carboxypeptidase CPVL	Q9H3G5	.
SL012795	CPXM1	Probable carboxypeptidase X1	Q96SM3	.
SL018815	CQ067	Uncharacterized protein C17orf67	Q0P5P2	.
SL017510	CQ078	Uncharacterized protein C17orf78	Q8N4C9	.
SL018827	CQ089	Uncharacterized protein C17orf89	A1L188	.
SL018580	CR001	Low-density lipoprotein receptor class A domain-containing protein 4	O15165	.
SL018433	CR032	UPF0729 protein C18orf32	Q8TCD1	.
SL018450	CR056	TYMS opposite strand protein	Q8TAI1	.
SL012768	CR3L1	Cyclic AMP-responsive element-binding protein 3-like protein 1	Q96BA8	.
SL019427	CR3L2	Cyclic AMP-responsive element-binding protein 3-like protein 2	Q70SY1	.
SL019414	CR3L4	Cyclic AMP-responsive element-binding protein 3-like protein 4	Q8TEY5	.
SL007330	CRADD	Death domain-containing protein CRADD	P78560	.
SL020925	CRBB1	Beta-crystallin B1	P53674	.
SL019233	CRBB2	Beta-crystallin B2	P43320	.
SL005471	CRBP	Retinol-binding protein 1	P09455	.
SL019513	CRBS	Beta-crystallin S	P22914	.
SL012616	CRDL2	Chordin-like protein 2	Q6WN34	.
SL003777	CREB-binding protein	CREB-binding protein	Q92793	.
SL008587	CREG1	Protein CREG1	O75629	.
SL012774	CREL1	Cysteine-rich with EGF-like domain protein 1	Q96HD1	.
SL004524	CRF2-12	Interferon lambda receptor 1	Q8IU57	.
SL008832	CRGD	Gamma-crystallin D	P07320	.
SL003526	CRH	Corticoliberin	P06850	.
SL017254	CRHBP	Corticotropin-releasing factor-binding protein	P24387	.
SL017465	CRIM1	Cysteine-rich motor neuron 1 protein	Q9NZV1	.
SL017465	CRIM1	Cysteine-rich motor neuron 1 protein	Q9NZV1	.
SL014820	CRIP1	Cysteine-rich protein 1	P50238	.
SL005155	Cripto	Teratocarcinoma-derived growth factor 1	P13385	.
SL009427	CRIS2	Cysteine-rich secretory protein 2	P16562	.
SL007284	CRIS3	Cysteine-rich secretory protein 3	P54108	.
SL013240	CRK	Adapter molecule crk	P46108	.
SL013040	CRKL	Crk-like protein	P46109	.
SL008669	CRLD2	Cysteine-rich secretory protein LCCL domain-containing 2	Q9H0B8	.
SL020310	CRLF1	Cytokine receptor-like factor 1	O75462	.
SL000051	CRP	C-reactive protein	P02741	.
SL014208	CRTAM	Cytotoxic and regulatory T-cell molecule	O95727	.
SL008272	CS010	Myeloid-derived growth factor	Q969H8	.
SL018400	CS018	Uncharacterized protein C19orf18	Q8NEA5	.
SL018088	CS077	Small integral membrane protein 24	O75264	.
SL017101	CSAG1	Putative chondrosarcoma-associated gene 1 protein	Q6PB30	.
SL019899	CSDC2	Cold shock domain-containing protein C2	Q9Y534	.
SL007039	CSDE1	Cold shock domain-containing protein E1	O75534	.
SL018613	CSEN	Calsenilin	Q9Y2W7	.
SL002684	CSF-1	Macrophage colony-stimulating factor 1	P09603	.
SL007128	CSF2R	Granulocyte-macrophage colony-stimulating factor receptor subunit alpha	P15509	.
SL009328	CSH	Chorionic somatomammotropin hormone	P0DML2|P0DML3	.
SL004695	cSHMT	Serine hydroxymethyltransferase, cytosolic	P34896	.
SL004781	CSK	Tyrosine-protein kinase CSK	P41240	.
SL007324	CSK21	Casein kinase II subunit alpha	P68400	.
SL013751	CSK22	Casein kinase II subunit alpha'	P19784	.
SL019118	CSKP	Peripheral plasma membrane protein CASK	O14936	.
SL019047	CSMD1	CUB and sushi domain-containing protein 1	Q96PZ7	.
SL019222	CSMD2	CUB and sushi domain-containing protein 2	Q7Z408	.
SL010966	CSN2	COP9 signalosome complex subunit 2	P61201	.
SL019700	CSN7B	COP9 signalosome complex subunit 7b	Q9H9Q2	.
SL010497	CSNK1G2	Casein kinase I isoform gamma-2	P78368	.
SL008036	CSPG2	Versican core protein	P13611	.
SL008782	CSPG3	Neurocan core protein	O14594	.
SL008559	CSPG4	Chondroitin sulfate proteoglycan 4	Q6UVK1	.
SL005089	CSPG6	Structural maintenance of chromosomes protein 3	Q9UQE7	.
SL016969	CSRP3	Cysteine and glycine-rich protein 3	P50461	.
SL012372	CST8	Cystatin-8	O60676	.
SL021519	CSTN2	Calsyntenin-2	Q9H4D0	.
SL011299	CT032	Cas scaffolding protein family member 4	Q9NQ75	.
SL018041	CT173	Uncharacterized protein C20orf173	Q96LM9	.
SL003168	CTACK	C-C motif chemokine 27	Q9Y4X3	.
SL007405	CTBP1	C-terminal-binding protein 1	Q13363	.
SL011618	CTCF	Transcriptional repressor CTCF	P49711	.
SL002655	CTGF	Connective tissue growth factor	P29279	.
SL009396	CTHR1	Collagen triple helix repeat-containing protein 1	Q96CG8	.
SL013023	CTNA2	Catenin alpha-2	P26232	.
SL017094	CTRB2	Chymotrypsinogen B2	Q6GPI1	.
SL012801	CTRC	Chymotrypsin-C	Q99895	.
SL004440	cubilin	cubilin	O60494	.
SL010967	CUL1	Cullin-1	Q13616	.
SL010989	CUL3	Cullin-3	Q13618	.
SL020222	CUL4B	Cullin-4B	Q13620	.
SL019483	CUL9	Cullin-9	Q8IWT3	.
SL018361	CUZD1	CUB and zona pellucida-like domain-containing protein 1	Q86UP6	.
SL018042	CV015	Uncharacterized protein C22orf15	Q8WYQ4	.
SL017420	CX048	Cancer/testis antigen 55	Q8WUE5	.
SL018720	CX068	Small integral membrane protein 9	A6NGZ8	.
SL017478	CX069	Small integral membrane protein 10	Q96HG1	.
SL007134	CXA1	Gap junction alpha-1 protein	P17302	.
SL007244	CXA8	Gap junction alpha-8 protein	P48165	.
SL009892	CXAR	Coxsackievirus and adenovirus receptor	P78310	.
SL004016	CXCL16, soluble	C-X-C motif chemokine 16	Q9H2A7	.
SL019586	CXD2	Gap junction delta-2 protein	Q9UKL4	.
SL010232	CYBP	Calcyclin-binding protein	Q9HB71	.
SL000385	Cyclin A	Cyclin-A2	P20248	.
SL000130	Cyclin B1	G2/mitotic-specific cyclin-B1	P14635	.
SL000391	Cyclin H	Cyclin-H	P51946	.
SL004823	Cyclophilin A	Peptidyl-prolyl cis-trans isomerase A	P62937	.
SL005793	Cyclophilin F	Peptidyl-prolyl cis-trans isomerase F, mitochondrial	P30405	.
SL007558	CYGB	Cytoglobin	Q8WWM9	.
SL019781	CYH2	Cytohesin-2	Q99418	.
SL019898	CYH4	Cytohesin-4	Q9UIA0	.
SL001777	Cystatin C	Cystatin-C	P01034	.
SL004438	Cystatin M	Cystatin-M	Q15828	.
SL007888	Cystatin-S	Cystatin-S	P01036	.
SL001883	Cysteine-rich protein 1	Cysteine and glycine-rich protein 1	P21291	.
SL008382	CYTD	Cystatin-D	P28325	.
SL007049	CYTF	Cystatin-F	O76096	.
SL007871	Cytidylate kinase	UMP-CMP kinase	P30085	.
SL020195	CYTIP	Cytohesin-interacting protein	O60759	.
SL005251	Cytochrome b5	Cytochrome b5	P00167	.
SL000396	Cytochrome c	Cytochrome c	P99999	.
SL000398	Cytochrome P450 3A4	Cytochrome P450 3A4	P08684	.
SL009395	Cytosolic 5'-nucleotidase III-like protein	7-methylguanosine phosphate-specific 5'-nucleotidase	Q969T7	.
SL008516	CYTT	Cystatin-SA	P09228	.
SL000022	D-dimer	D-dimer	P02671|P02675|P02679	.
SL012682	D106A	Beta-defensin 106	Q8N104	.
SL012680	D107A	Beta-defensin 107	Q8IZN7	.
SL012710	D108B	Beta-defensin 108B	Q8NET1	.
SL004556	DAF	Complement decay-accelerating factor	P08174	.
SL005156	DAN	Neuroblastoma suppressor of tumorigenicity 1	P41271	.
SL014824	DAP1	Death-associated protein 1	P51397	.
SL007277	DAPK1	Death-associated protein kinase 1	P53355	.
SL007752	DAPK2	Death-associated protein kinase 2	Q9UIK4	.
SL016537	DAPP1	Dual adapter for phosphotyrosine and 3-phosphotyrosine and 3-phosphoinositide	Q9UN19	.
SL012533	DB110	Beta-defensin 110	Q30KQ9	.
SL012528	DB115	Beta-defensin 115	Q30KQ5	.
SL012527	DB116	Beta-defensin 116	Q30KQ4	.
SL007604	DB118	Beta-defensin 118	Q96PH6	.
SL012695	DB119	Beta-defensin 119	Q8N690	.
SL012548	DB121	Beta-defensin 121	Q5J5C9	.
SL012693	DB125	Beta-defensin 125	Q8N687	.
SL012830	DB129	Beta-defensin 129	Q9H1M3	.
SL012524	DB135	Beta-defensin 135	Q30KP9	.
SL011628	DBNL	Drebrin-like protein	Q9UJU6	.
SL005157	DC-SIGN	CD209 antigen	Q9NNX6	.
SL017500	DCBD1	Discoidin, CUB and LCCL domain-containing protein 1	Q8N8Z6	.
SL019348	DCE1	Glutamate decarboxylase 1	Q99259	.
SL007169	DCK	Deoxycytidine kinase	P27707	.
SL018272	DCLK3	Serine/threonine-protein kinase DCLK3	Q9C098	.
SL019512	DCMC	Malonyl-CoA decarboxylase, mitochondrial	O95822	.
SL010950	DCNL1	DCN1-like protein 1	Q96GG9	.
SL020984	DCNL2	DCN1-like protein 2	Q6PH85	.
SL020126	DCNL3	DCN1-like protein 3	Q8IWE4	.
SL020295	DCP1A	mRNA-decapping enzyme 1A	Q9NPI6	.
SL003739	DcR3	Tumor necrosis factor receptor superfamily member 6B	O95407	.
SL020918	DCTD	Deoxycytidylate deaminase	P32321	.
SL010986	DCUP	Uroporphyrinogen decarboxylase	P06132	.
SL009078	DCXR	L-xylulose reductase	Q7Z4W1	.
SL021131	DD19A	ATP-dependent RNA helicase DDX19A	Q9NUU7	.
SL008871	DDAH1	N(G),N(G)-dimethylarginine dimethylaminohydrolase 1	O94760	.
SL013775	DDIT3	DNA damage-inducible transcript 3 protein	P35638	.
SL021006	DDIT4	DNA damage-inducible transcript 4 protein	Q9NX09	.
SL020297	DDX23	Probable ATP-dependent RNA helicase DDX23	Q9BUQ8	.
SL020293	DDX25	ATP-dependent RNA helicase DDX25	Q9UHL0	.
SL019957	DDX46	Probable ATP-dependent RNA helicase DDX46	Q7L014	.
SL019687	DDX58	Probable ATP-dependent RNA helicase DDX58	O95786	.
SL019938	DDX6	Probable ATP-dependent RNA helicase DDX6	P26196	.
SL004750	DEAD-box protein 19B	ATP-dependent RNA helicase DDX19B	Q9UMR2	.
SL020975	DECR2	Peroxisomal 2,4-dienoyl-CoA reductase	Q9NUI1	.
SL020308	DEFI6	Differentially expressed in FDCP 6 homolog	Q9H4E7	.
SL007009	DENR	Density-regulated protein	O43583	.
SL018104	DEPP	Protein DEPP	Q9NTK1	.
SL015189	DERL1	Derlin-1	Q9BUN8	.
SL008178	DERM	Dermatopontin	Q07507	.
SL010588	Dermokine	Dermokine	Q6E0U4	.
SL010588	Dermokine	Dermokine	Q6E0U4	.
SL005718	Desmocollin-1	Desmocollin-1	Q08554	.
SL004857	Desmoglein-2	Desmoglein-2	Q14126	.
SL004969	Desmoglein-3	Desmoglein-3	P32926	.
SL019423	DGC14	Protein DGCR14	Q96DF8	.
SL019049	DGCR6	Protein DGCR6	Q14129	.
SL019952	DGKB	Diacylglycerol kinase beta	Q9Y6T7	.
SL012708	DHB11	Estradiol 17-beta-dehydrogenase 11	Q8NBQ5	.
SL020263	DHB14	17-beta-hydroxysteroid dehydrogenase 14	Q9BPX1	.
SL018457	DHB7	3-keto-steroid reductase	P56937	.
SL018457	DHB7	3-keto-steroid reductase	P56937	.
SL007003	DHH	Desert hedgehog protein N-product	O43323	.
SL007095	DHPR	Dihydropteridine reductase	P09417	.
SL019516	DHX8	ATP-dependent RNA helicase DHX8	Q14562	.
SL013075	DHX9	ATP-dependent RNA helicase A	Q08211	.
SL011624	DIDO1	Death-inducer obliterator 1	Q9BTC0	.
SL019801	DIM1	Probable dimethyladenosine transferase	Q9UNQ2	.
SL020986	DIRA1	GTP-binding protein Di-Ras1	O95057	.
SL004119	discoidin domain receptor 1	Epithelial discoidin domain-containing receptor 1	Q08345	.
SL004120	Discoidin domain receptor 2	Discoidin domain-containing receptor 2	Q16832	.
SL020107	DIXC1	Dixin	Q155Q3	.
SL011305	DJB11	DnaJ homolog subfamily B member 11	Q9UBS4	.
SL018412	DJB14	DnaJ homolog subfamily B member 14	Q8TBM8	.
SL018461	DJC10	DnaJ homolog subfamily C member 10	Q8IXB1	.
SL019128	DJC11	DnaJ homolog subfamily C member 11	Q9NVH1	.
SL018091	DJC15	DnaJ homolog subfamily C member 15	Q9Y5T4	.
SL018290	DJC16	DnaJ homolog subfamily C member 16	Q9Y2G8	.
SL020140	DJC17	DnaJ homolog subfamily C member 17	Q9NVM6	.
SL018389	DJC18	DnaJ homolog subfamily C member 18	Q9H819	.
SL018279	DJC30	DnaJ homolog subfamily C member 30	Q96LL9	.
SL010612	Dkk-4	Dickkopf-related protein 4	Q9UBT3	.
SL004367	DKK1	Dickkopf-related protein 1	O94907	.
SL009413	DKK2	Dickkopf-related protein 2	Q9UBU2	.
SL009412	DKK3	Dickkopf-related protein 3	Q9UBP4	.
SL008018	DLDH	Dihydrolipoyl dehydrogenase, mitochondrial	P09622	.
SL021282	DLG2	Disks large homolog 2	Q15700	.
SL006681	DLG3	Disks large homolog 3	Q92796	.
SL018372	DLG4	Disks large homolog 4	P78352	.
SL000679	DLK1	Protein delta homolog 1	P80370	.
SL000679	DLK1	Protein delta homolog 1	P80370	.
SL006970	DLL1	Delta-like protein 1	O00548	.
SL007726	DLL3	Delta-like protein 3	Q9NYJ7	.
SL010457	DLL4	Delta-like protein 4	Q9NR61	.
SL011530	DLRB1	Dynein light chain roadblock-type 1	Q9NP97	.
SL009441	DLRB2	Dynein light chain roadblock-type 2	Q8TF09	.
SL019446	DLX3	Homeobox protein DLX-3	O60479	.
SL019039	DLX4	Homeobox protein DLX-4	Q92988	.
SL007745	DMBT1	Deleted in malignant brain tumors 1 protein	Q9UGM3	.
SL005738	DNA polymerase subunit delta 4	DNA polymerase delta subunit 4	Q9HCU8	.
SL019451	DNAI1	Dynein intermediate chain 1, axonemal	Q9UI46	.
SL006197	DnaJ homolog	Mitochondrial import inner membrane translocase subunit TIM14	Q96DA6	.
SL008968	DNER	Delta and Notch-like epidermal growth factor-related receptor	Q8NFT8	.
SL008968	DNER	Delta and Notch-like epidermal growth factor-related receptor	Q8NFT8	.
SL007975	DNJA2	DnaJ homolog subfamily A member 2	O60884	.
SL019145	DNJA4	DnaJ homolog subfamily A member 4	Q8WW22	.
SL019476	DNJB2	DnaJ homolog subfamily B member 2	P25686	.
SL021230	DNJB4	DnaJ homolog subfamily B member 4	Q9UDY4	.
SL019538	DNJB6	DnaJ homolog subfamily B member 6	O75190	.
SL019363	DNJB9	DnaJ homolog subfamily B member 9	Q9UBS3	.
SL018376	DNJC4	DnaJ homolog subfamily C member 4	Q9NNZ3	.
SL018889	DNM3L	DNA (cytosine-5)-methyltransferase 3-like	Q9UJW3	.
SL017464	DNS2B	Deoxyribonuclease-2-beta	Q8WZ79	.
SL018346	DOC2B	Double C2-like domain-containing protein beta	Q14184	.
SL020303	DOCK9	Dedicator of cytokinesis protein 9	Q9BZ29	.
SL019539	DOK1	Docking protein 1	Q99704	.
SL016379	DOK2	Docking protein 2	O60496	.
SL016379	DOK2	Docking protein 2	O60496	.
SL009216	dopa decarboxylase	Aromatic-L-amino-acid decarboxylase	P20711	.
SL018808	DOS	Protein Dos	Q8N350	.
SL019837	DOT1L	Histone-lysine N-methyltransferase, H3 lysine-79 specific	Q8TEK3	.
SL019955	DP13A	DCC-interacting protein 13-alpha	Q9UKG1	.
SL008734	DPEP1	Dipeptidase 1	P16444	.
SL018483	DPEP2	Dipeptidase 2	Q9H4A9	.
SL014854	DPOE2	DNA polymerase epsilon subunit 2	P56282	.
SL006751	DPOE3	DNA polymerase epsilon subunit 3	Q9NRF9	.
SL019921	DPOLM	DNA-directed DNA/RNA polymerase mu	Q9NP87	.
SL018287	DPP10	Inactive dipeptidyl peptidase 10	Q8N608	.
SL008916	DPP2	Dipeptidyl peptidase 2	Q9UHL4	.
SL020276	DPY30	Protein dpy-30 homolog	Q9C005	.
SL008214	DPYL2	Dihydropyrimidinase-related protein 2	Q16555	.
SL008196	DPYL3	Dihydropyrimidinase-related protein 3	Q14195	.
SL019830	DPYL5	Dihydropyrimidinase-related protein 5	Q9BPU6	.
SL018237	DQA2	HLA class II histocompatibility antigen, DQ alpha 2 chain	P01906	.
SL004871	DR6	Tumor necrosis factor receptor superfamily member 21	O75509	.
SL016566	DRAK2	Serine/threonine-protein kinase 17B	O94768	.
SL016566	DRAK2	Serine/threonine-protein kinase 17B	O94768	.
SL018070	DRAXI	Draxin	Q8NBI3	.
SL017963	DRB3	HLA class II histocompatibility antigen, DR beta 3 chain	P79483	.
SL004792	DRBP76	Interleukin enhancer-binding factor 3	Q12906	.
SL004757	DRG-1	Vacuolar protein sorting-associated protein VTA1 homolog	Q9NP79	.
SL021009	DRG1	Developmentally-regulated GTP-binding protein 1	Q9Y295	.
SL018398	DRGX	Dorsal root ganglia homeobox protein	A6NNA5	.
SL004752	DRR1	Protein FAM107A	O95990	.
SL008631	DSC2	Desmocollin-2	Q02487	.
SL008709	DSC3	Desmocollin-3	Q14574	.
SL018891	DSCAM	Down syndrome cell adhesion molecule	O60469	.
SL006667	DSCL1	Down syndrome cell adhesion molecule-like protein 1	Q8TD84	.
SL020956	DTD2	Putative D-tyrosyl-tRNA(Tyr) deacylase 2	Q96FN9	.
SL004136	Dtk	Tyrosine-protein kinase receptor TYRO3	Q06418	.
SL007518	DTX1	E3 ubiquitin-protein ligase DTX1	Q86Y01	.
SL019554	DTX3L	E3 ubiquitin-protein ligase DTX3L	Q8TDB6	.
SL019935	DUS15	Dual specificity protein phosphatase 15	Q9H1R2	.
SL020115	DUS16	Dual specificity protein phosphatase 16	Q9BY84	.
SL018795	DUS26	Dual specificity protein phosphatase 26	Q9BV47	.
SL019220	DUS28	Dual specificity phosphatase 28	Q4G0W2	.
SL008122	DUS3	Dual specificity protein phosphatase 3	P51452	.
SL007389	DUS4	Dual specificity protein phosphatase 4	Q13115	.
SL007465	DUS6	Dual specificity protein phosphatase 6	Q16828	.
SL012566	DUSP13	Dual specificity protein phosphatase 13 isoform A	Q6B8I1	.
SL013164	DUT	Deoxyuridine 5'-triphosphate nucleotidohydrolase, mitochondrial	P33316	.
SL020209	DVL2	Segment polarity protein dishevelled homolog DVL-2	O14641	.
SL019474	DYL2	Dynein light chain 2, cytoplasmic	Q96FJ2	.
SL019922	DYLT3	Dynein light chain Tctex-type 3	P51808	.
SL010968	DYN2	Dynamin-2	P50570	.
SL009207	Dynactin subunit 2	Dynactin subunit 2	Q13561	.
SL021368	Dynorphin A (1-17)	Dynorphin A (1-17)	P01213	.
SL013732	DYR	Dihydrofolate reductase	P00374	.
SL013570	DYRK3	Dual specificity tyrosine-phosphorylation-regulated kinase 3	O43781	.
SL020300	E41L1	Band 4.1-like protein 1	Q9H4G0	.
SL017977	ECEL1	Endothelin-converting enzyme-like 1	O95672	.
SL006550	ECM1	Extracellular matrix protein 1	Q16610	.
SL012766	ECOP	Vesicular, overexpressed in cancer, prosurvival protein 1	Q96AW1	.
SL003107	ECP	Eosinophil cationic protein	P12724	.
SL004644	EDA	Ectodysplasin-A, secreted form	Q92838	.
SL004644	EDA	Ectodysplasin-A, secreted form	Q92838	.
SL004872	EDAR	Tumor necrosis factor receptor superfamily member EDAR	Q9UNE0	.
SL015023	EDC4	Enhancer of mRNA-decapping protein 4	Q6P2E9	.
SL011710	EDF1	Endothelial differentiation-related factor 1	O60869	.
SL005685	EF-1-beta	Elongation factor 1-beta	P24534	.
SL011186	EF1D	Elongation factor 1-delta	P29692	.
SL019680	EF2K	Eukaryotic elongation factor 2 kinase	O00418	.
SL017253	EFHA1	Calcium uptake protein 2, mitochondrial	Q8IYU8	.
SL017966	EFHA2	Calcium uptake protein 3, mitochondrial	Q86XE3	.
SL008702	EFHD1	EF-hand domain-containing protein D1	Q9BUP0	.
SL008614	EFNB1	Ephrin-B1	P98172	.
SL007274	EFNB2	Ephrin-B2	P52799	.
SL007274	EFNB2	Ephrin-B2	P52799	.
SL019783	EFS	Embryonal Fyn-associated substrate	O43281	.
SL004332	EG-VEGF	Prokineticin-1	P58294	.
SL006311	EGFL6	Epidermal growth factor-like protein 6	Q8IUX8	.
SL008677	EGFL9	Protein delta homolog 2	Q6UY11	.
SL019671	EGFLA	Pikachurin	Q63HQ2	.
SL016828	EGFRvIII	Epidermal growth factor receptor variant III	P00533	.
SL007650	EGLN1	Egl nine homolog 1	Q9GZT9	.
SL006654	EHBP1	EH domain-binding protein 1	Q8NDI1	.
SL008304	EHD4	EH domain-containing protein 4	Q9H223	.
SL015293	EHF	ETS homologous factor	Q9NZC4	.
SL018383	EID3	EP300-interacting inhibitor of differentiation 3	Q8N140	.
SL004924	eIF-4H	Eukaryotic translation initiation factor 4H	Q15056	.
SL004759	eIF-5	Eukaryotic translation initiation factor 5	P55010	.
SL005687	eIF-5A-1	Eukaryotic translation initiation factor 5A-1	P63241	.
SL019791	EIF1B	Eukaryotic translation initiation factor 1b	O60739	.
SL012996	EIF3G	Eukaryotic translation initiation factor 3 subunit G	O75821	.
SL020138	EIF3J	Eukaryotic translation initiation factor 3 subunit J	O75822	.
SL018489	EKI1	Ethanolamine kinase 1	Q9HBU6	.
SL012410	ELA2A	Chymotrypsin-like elastase family member 2A	P08217	.
SL009332	ELA3B	Chymotrypsin-like elastase family member 3B	P08861	.
SL004458	Elafin	Elafin	P19957	.
SL000401	Elastase	Neutrophil elastase	P08246	.
SL011997	ELAV1	ELAV-like protein 1	Q15717	.
SL020109	ELF5	ETS-related transcription factor Elf-5	Q9UKW6	.
SL019228	ELK1	ETS domain-containing protein Elk-1	P19419	.
SL007290	ELL	RNA polymerase II elongation factor ELL	P55199	.
SL004558	EMBP	Bone marrow proteoglycan	P13727	.
SL019200	EMC1	ER membrane protein complex subunit 1	Q8N766	.
SL020938	EMC8	ER membrane protein complex subunit 8	O43402	.
SL012851	EMIL3	EMILIN-3	Q9NT22	.
SL008822	EMR2	Adhesion G protein-coupled receptor E2	Q9UHX3	.
SL003169	ENA-78	C-X-C motif chemokine 5	P42830	.
SL019147	ENAH	Protein enabled homolog	Q8N8S7	.
SL012928	ENASE	Cytosolic endo-beta-N-acetylglucosaminidase	Q8NFI3	.
SL010458	Endocan	Endothelial cell-specific molecule 1	Q9NQ30	.
SL004482	Endoglin	Endoglin	P17813	.
SL004912	Endoplasmin	Endoplasmin	P14625	.
SL000403	Endostatin	Endostatin	P39060	.
SL000404	Endothelin 1	Endothelin-1	P05305	.
SL000405	Endothelin 2	Endothelin-2	P20800	.
SL004700	Endothelin 3	Endothelin-3	P14138	.
SL007119	ENOB	Beta-enolase	P13929	.
SL012509	ENOX2	Ecto-NOX disulfide-thiol exchanger 2	Q16206	.
SL005677	Enoyl-CoA hydratase	Enoyl-CoA hydratase, mitochondrial	P30084	.
SL008778	ENPP2	Ectonucleotide pyrophosphatase/phosphodiesterase family member 2	Q13822	.
SL012863	ENPP5	Ectonucleotide pyrophosphatase/phosphodiesterase family member 5	Q9UJA9	.
SL008780	ENPP6	Ectonucleotide pyrophosphatase/phosphodiesterase family member 6	Q6UWR7	.
SL009045	ENPP7	Ectonucleotide pyrophosphatase/phosphodiesterase family member 7	Q6UWV6	.
SL010372	Enterokinase	Enteropeptidase	P98073	.
SL015373	ENTP2	Ectonucleoside triphosphate diphosphohydrolase 2	Q9Y5L3	.
SL014028	ENTP5	Ectonucleoside triphosphate diphosphohydrolase 5	O75356	.
SL014128	ENTP6	Ectonucleoside triphosphate diphosphohydrolase 6	O75354	.
SL000406	Eotaxin	Eotaxin	P51671	.
SL003104	Eotaxin-2	C-C motif chemokine 24	O00175	.
SL003170	Eotaxin-3	C-C motif chemokine 26	Q9Y258	.
SL012188	EP15R	Epidermal growth factor receptor substrate 15-like 1	Q9UBC2	.
SL012453	EP3B	Epididymal secretory protein E3-beta	P56851	.
SL008893	EPDR1	Mammalian ependymin-related protein 1	Q9UM22	.
SL004137	EphA1	Ephrin type-A receptor 1	P21709	.
SL010498	EPHA3	Ephrin type-A receptor 3	P29320	.
SL013797	EPHA4	Ephrin type-A receptor 4	P54764	.
SL004844	EphA5	Ephrin type-A receptor 5	P54756	.
SL008537	EPHA7	Ephrin type-A receptor 7	Q15375	.
SL014294	EPHAA	Ephrin type-A receptor 10	Q5JZY3	.
SL016438	EPHB1	Ephrin type-B receptor 1	P54762	.
SL007179	EPHB2	Ephrin type-B receptor 2	P29323	.
SL008895	EPHB3	Ephrin type-B receptor 3	P54753	.
SL004845	EphB4	Ephrin type-B receptor 4	P54760	.
SL008414	EphB6	Ephrin type-B receptor 6	O15197	.
SL004843	Ephrin-A2	Ephrin-A2	O43921	.
SL004139	Ephrin-A3	Ephrin-A3	P52797	.
SL004140	Ephrin-A4	Ephrin-A4	P52798	.
SL004142	Ephrin-B3	Ephrin-B3	Q15768	.
SL004142	Ephrin-B3	Ephrin-B3	Q15768	.
SL009893	SDF-1	Stromal cell-derived factor 1	P48061	.
SL002654	Epithelial cell kinase	Ephrin type-A receptor 2	P29317	.
SL000408	Epo	Erythropoietin	P01588	.
SL019313	EQTN	Equatorin	Q9NQ60	.
SL004795	ERAB	3-hydroxyacyl-CoA dehydrogenase type-2	Q99714	.
SL002519	ERBB3	Receptor tyrosine-protein kinase erbB-3	P21860	.
SL003803	ERBB4	Receptor tyrosine-protein kinase erbB-4	Q15303	.
SL009589	ERCC1	DNA excision repair protein ERCC-1	P07992	.
SL013390	ERG19	Diphosphomevalonate decarboxylase	P53602	.
SL013071	ERH	Enhancer of rudimentary homolog	P84090	.
SL000409	ERK-1	Mitogen-activated protein kinase 3	P27361	.
SL018683	ERLN1	Erlin-1	O75477	.
SL009002	ERMAP	Erythroid membrane-associated protein	Q96PL5	.
SL007036	ERN1	Serine/threonine-protein kinase/endoribonuclease IRE1	O75460	.
SL009007	ERO1A	ERO1-like protein alpha	Q96HE7	.
SL018326	ERO1B	ERO1-like protein beta	Q86YB8	.
SL017394	ERP27	Endoplasmic reticulum resident protein 27	Q96DN0	.
SL003522	ERP29	Endoplasmic reticulum resident protein 29	P30040	.
SL003804	ERRalpha	Steroid hormone receptor ERR1	P11474	.
SL019768	ERVV1	Endogenous retrovirus group V member 1 Env polyprotein	B6SEH8	.
SL009429	ES1	ES1 protein homolog, mitochondrial	P30042	.
SL005160	ESAM	Endothelial cell-selective adhesion molecule	Q96AP7	.
SL018672	ESRP1	Epithelial splicing regulatory protein 1	Q6NXG1	.
SL008038	ETFA	Electron transfer flavoprotein subunit alpha, mitochondrial	P13804	.
SL011532	ETHE1	Persulfide dioxygenase ETHE1, mitochondrial	O95571	.
SL018899	ETS2	Protein C-ets-2	P15036	.
SL013779	ETV5	ETS translocation variant 5	P41161	.
SL020305	EVPL	Envoplakin	Q92817	.
SL007342	EWS	RNA-binding protein EWS	Q01844	.
SL018327	EXOS1	Exosome complex component CSL4	Q9Y3B2	.
SL019371	EXOS8	Exosome complex component RRP43	Q96B26	.
SL005742	Exosome component 3	Exosome complex component RRP40	Q9NQT5	.
SL008379	EXTL2	Exostosin-like 2	Q9UBQ6	.
SL017443	EYS	Protein eyes shut homolog	Q5T1H1	.
SL003645	Ezrin	Ezrin	P15311	.
SL018572	F134B	Protein FAM134B	Q9H6L5	.
SL012605	F150B	ALK and LTK ligand 2	Q6UX46	.
SL018294	F151A	Protein FAM151A	Q8WW52	.
SL020092	F159A	Membrane protein FAM159A	Q6UWV7	.
SL015128	F162A	Protein FAM162A	Q96A26	.
SL019316	F162B	Protein FAM162B	Q5T6X4	.
SL018034	F163B	Protein FAM163B	P0C2L3	.
SL007096	F16P1	Fructose-1,6-bisphosphatase 1	P09467	.
SL019156	F16P2	Fructose-1,6-bisphosphatase isozyme 2	O00757	.
SL020149	F1712	Protein FAM171A2	A8MVW0	.
SL018413	F171B	Protein FAM171B	Q6P995	.
SL018413	F171B	Protein FAM171B	Q6P995	.
SL017090	F172A	Protein FAM172A	Q8WUF8	.
SL018110	F173A	Protein FAM173A	Q9BQD7	.
SL018684	F175A	BRCA1-A complex subunit Abraxas	Q6UWZ7	.
SL018680	F175B	BRISC complex subunit Abro1	Q15018	.
SL018371	F176B	Protein eva-1 homolog B	Q9NVM1	.
SL017995	F176C	Protein eva-1 homolog C	P58658	.
SL018368	F177A	Protein FAM177A1	Q8N128	.
SL017425	F19A2	Protein FAM19A2	Q8N3H0	.
SL012637	F19A3	Protein FAM19A3	Q7Z5A8	.
SL012781	F19A4	Protein FAM19A4	Q96LR4	.
SL012636	F19A5	Protein FAM19A5	Q7Z5A7	.
SL018032	F209B	Protein FAM209B	Q5JX69	.
SL019744	F263	6-phosphofructo-2-kinase/fructose-2,6-bisphosphatase 3	Q16875	.
SL012782	FA20A	Pseudokinase FAM20A	Q96MK3	.
SL012378	FA20B	Glycosaminoglycan xylosylkinase	O75063	.
SL018676	FA24B	Protein FAM24B	Q8N5W8	.
SL010815	FA38A	Piezo-type mechanosensitive ion channel component 1	Q92508	.
SL011300	FA49B	Protein FAM49B	Q9NUQ9	.
SL008049	FAAA	Fumarylacetoacetase	P16930	.
SL018476	FAAH2	Fatty-acid amide hydrolase 2	Q6GMR7	.
SL001774	FABP	Fatty acid-binding protein, heart	P05413	.
SL004848	FABP2	Fatty acid-binding protein, intestinal	P12104	.
SL017471	FABP6	Gastrotropin	P51161	.
SL005086	FABPA	Fatty acid-binding protein, adipocyte	P15090	.
SL005352	FABPE	Fatty acid-binding protein, epidermal	Q01469	.
SL006131	FABPL	Fatty acid-binding protein, liver	P07148	.
SL000414	Factor B	Complement factor B	P00751	.
SL000415	Factor H	Complement factor H	P08603	.
SL003328	Factor I	Complement factor I	P05156	.
SL003820	FADD	FAS-associated death domain protein	Q13158	.
SL017982	FAF2	FAS-associated factor 2	Q96CS3	.
SL020941	FAHD1	Acylpyruvase FAHD1, mitochondrial	Q6P587	.
SL018037	FAIM1	Fas apoptotic inhibitory molecule 1	Q9NVQ4	.
SL008605	FAIM3	Fas apoptotic inhibitory molecule 3	O60667	.
SL014068	FAK2	Protein-tyrosine kinase 2-beta	Q14289	.
SL014068	FAK2	Protein-tyrosine kinase 2-beta	Q14289	.
SL007306	FAM3B	Protein FAM3B	P58499	.
SL012769	FAM3D	Protein FAM3D	Q96BQ1	.
SL019434	FANCF	Fanconi anemia group F protein	Q9NPI8	.
SL019237	FANCL	E3 ubiquitin-protein ligase FANCL	Q9NW38	.
SL019927	FANK1	Fibronectin type 3 and ankyrin repeat domains protein 1	Q8TC84	.
SL002731	Fas, soluble	Tumor necrosis factor receptor superfamily member 6	P25445	.
SL000633	Fas ligand, soluble	Tumor necrosis factor ligand superfamily member 6, soluble form	P48023	.
SL018229	FATE1	Fetal and adult testis-expressed transcript protein	Q969F0	.
SL021138	FBP12	Fatty acid-binding protein 12	A6NFH5	.
SL020051	FBX3	F-box only protein 3	Q9UK99	.
SL018669	FBXL4	F-box/LRR-repeat protein 4	Q9UKA2	.
SL018669	FBXL4	F-box/LRR-repeat protein 4	Q9UKA2	.
SL019936	FBXL5	F-box/LRR-repeat protein 5	Q9UKA1	.
SL012746	FCAMR	High affinity immunoglobulin alpha and immunoglobulin mu Fc receptor	Q8WWV6	.
SL010373	FCAR	Immunoglobulin alpha Fc receptor	P24071	.
SL010459	FCG2A	Low affinity immunoglobulin gamma Fc region receptor II-a	P12318	.
SL010460	FCG2B	Low affinity immunoglobulin gamma Fc region receptor II-b	P31994	.
SL008609	FCG3B	Low affinity immunoglobulin gamma Fc region receptor III-B	O75015	.
SL010461	FCGR1	High affinity immunoglobulin gamma Fc receptor I	P12314	.
SL010462	FCN1	Ficolin-1	O00602	.
SL006542	FCN2	Ficolin-2	Q15485	.
SL006542	FCN2	Ficolin-2	Q15485	.
SL004561	FcRIIIa	Low affinity immunoglobulin gamma Fc region receptor III-A	P08637	.
SL012780	FCRL1	Fc receptor-like protein 1	Q96LA6	.
SL014088	FCRL3	Fc receptor-like protein 3	Q96P31	.
SL018774	FCRL4	Fc receptor-like protein 4	Q96PJ5	.
SL018774	FCRL4	Fc receptor-like protein 4	Q96PJ5	.
SL012789	FCRL5	Fc receptor-like protein 5	Q96RD9	.
SL012568	FCRLB	Fc receptor-like B	Q6BAA4	.
SL012716	FDSCP	Follicular dendritic cell secreted peptide	Q8NFU4	.
SL005588	FER	Tyrosine-protein kinase Fer	P16591	.
SL000420	Ferritin	Ferritin	P02794|P02792	.
SL005628	Ferritin light chain	Ferritin light chain	P02792	.
SL006777	FETUB	Fetuin-B	Q9UGM5	.
SL019853	FEV	Protein FEV	Q99581	.
SL004333	FGF-10	Fibroblast growth factor 10	O15520	.
SL005161	FGF-12	Fibroblast growth factor 12	P61328	.
SL004334	FGF-16	Fibroblast growth factor 16	O43320	.
SL004335	FGF-17	Fibroblast growth factor 17	O60258	.
SL004336	FGF-18	Fibroblast growth factor 18	O76093	.
SL004337	FGF-19	Fibroblast growth factor 19	O95750	.
SL004338	FGF-20	Fibroblast growth factor 20	Q9NP95	.
SL005162	FGF-3	Fibroblast growth factor 3	P11487	.
SL003171	FGF-4	Fibroblast growth factor 4	P08620	.
SL004339	FGF-5	Fibroblast growth factor 5	P12034	.
SL004340	FGF-6	Fibroblast growth factor 6	P10767	.
SL004341	FGF-8	Fibroblast growth factor 8	P55075	.
SL014308	FGF-8A	Fibroblast growth factor 8 isoform A	P55075	.
SL004342	FGF-8B	Fibroblast growth factor 8 isoform B	P55075	.
SL014309	FGF-8F	Fibroblast growth factor 8 isoform F	P55075	.
SL007681	FGF22	Fibroblast growth factor 22	Q9HCT0	.
SL007651	FGF23	Fibroblast growth factor 23	Q9GZV9	.
SL001691	FGF7	Fibroblast growth factor 7	P21781	.
SL003849	FGF9	Fibroblast growth factor 9	P31371	.
SL011828	FGFP1	Fibroblast growth factor-binding protein 1	Q14512	.
SL012727	FGFP3	Fibroblast growth factor-binding protein 3	Q8TAT2	.
SL003990	FGFR-2	Fibroblast growth factor receptor 2	P21802	.
SL004063	FGFR-3	Fibroblast growth factor receptor 3	P22607	.
SL002036	FGFR4	Fibroblast growth factor receptor 4	P22455	.
SL012486	FGL1	Fibrinogen-like protein 1	Q08830	.
SL006912	FGR	Tyrosine-protein kinase Fgr	P09769	.
SL017269	FGRL1	Fibroblast growth factor receptor-like 1	Q8N441	.
SL002690	FHR1	Complement factor H-related protein 1	Q03591	.
SL002691	FHR2	Complement factor H-related protein 2	P36980	.
SL002693	FHR3	Complement factor H-related protein 3	Q02985	.
SL002692	FHR4	Complement factor H-related protein 4	Q92496	.
SL007005	FIBP	Acidic fibroblast growth factor intracellular-binding protein	O43427	.
SL000424	Fibrinogen	Fibrinogen	P02671|P02675|P02679	.
SL006118	Fibrinogen B	Fibrinogen beta chain	P02675	.
SL003341	Fibrinogen g-chain dimer	Fibrinogen gamma chain	P02679	.
SL004659	fibromodulin	fibromodulin	Q06828	.
SL004461	fibulin 1	Fibulin-1	P23142	.
SL004460	fibulin 5	Fibulin-5	Q9UBX5	.
SL002086	Ficolin-3	Ficolin-3	O75636	.
SL017959	FIG4	Polyphosphoinositide phosphatase	Q92562	.
SL005845	filamin A	Filamin-A	P21333	.
SL010882	FIS1	Mitochondrial fission 1 protein	Q9Y3D6	.
SL006317	FJX1	Four-jointed box protein 1	Q86VR8	.
SL017408	FKB14	Peptidyl-prolyl cis-trans isomerase FKBP14	Q9NWM8	.
SL007323	FKB1B	Peptidyl-prolyl cis-trans isomerase FKBP1B	P68106	.
SL008165	FKBP3	Peptidyl-prolyl cis-trans isomerase FKBP3	Q00688	.
SL002795	FKBP52 protein	Peptidyl-prolyl cis-trans isomerase FKBP4	Q02790	.
SL019753	FKBP6	Inactive peptidyl-prolyl cis-trans isomerase FKBP6	O75344	.
SL002091	FLAP endonuclease-1	Flap endonuclease 1	P39748	.
SL006530	FLII	Protein flightless-1 homolog	Q13045	.
SL014071	FLRT1	Leucine-rich repeat transmembrane protein FLRT1	Q9NZU1	.
SL008360	FLRT2	Leucine-rich repeat transmembrane protein FLRT2	O43155	.
SL008372	FLRT3	Leucine-rich repeat transmembrane protein FLRT3	Q9NZU0	.
SL008372	FLRT3	Leucine-rich repeat transmembrane protein FLRT3	Q9NZU0	.
SL004343	Flt3 ligand	Fms-related tyrosine kinase 3 ligand	P49771	.
SL018148	FMR1	Fragile X mental retardation protein 1	Q06787	.
SL006734	FNDC4	Fibronectin type III domain-containing protein 4	Q9H6D8	.
SL009334	FOLR2	Folate receptor beta	P14207	.
SL012435	FOLR3	Folate receptor gamma	P41439	.
SL019533	FOXJ2	Forkhead box protein J2	Q9P0K8	.
SL019436	FOXL2	Forkhead box protein L2	P58012	.
SL007372	FOXM1	Forkhead box protein M1	Q08050	.
SL012328	FOXO3A	Forkhead box protein O3	O43524	.
SL019877	FPRP	Prostaglandin F2 receptor negative regulator	Q9P2B2	.
SL002513	Fragile histidine triad protein	Bis(5'-adenosyl)-triphosphatase	P49789	.
SL012513	FRDA	Frataxin, mitochondrial	Q16595	.
SL008818	FREM2	FRAS1-related extracellular matrix protein 2	Q5SZK8	.
SL006312	Frizzled-10	Frizzled-10	Q9ULW2	.
SL018314	FRS1L	DOMON domain-containing protein FRRS1L	Q9P0K9	.
SL019541	FRS2	Fibroblast growth factor receptor substrate 2	Q8WU20	.
SL000428	FSH	Follicle stimulating hormone	P01215|P01225	.
SL018408	FSHB	Follitropin subunit beta	P01225	.
SL000674	FST	Follistatin	P19883	.
SL009349	FSTL1	Follistatin-related protein 1	Q12841	.
SL009324	FSTL3	Follistatin-related protein 3	O95633	.
SL012577	FSTL4	Follistatin-related protein 4	Q6MZW2	.
SL012691	FSTL5	Follistatin-related protein 5	Q8N475	.
SL005575	Fucosyltransferase 3	Galactoside 3(4)-L-fucosyltransferase	P21217	.
SL008015	FUMH	Fumarate hydratase, mitochondrial	P07954	.
SL018125	FUT10	Alpha-(1,3)-fucosyltransferase 10	Q6P4F1	.
SL018813	FUT2	Galactoside 2-alpha-L-fucosyltransferase 2	Q10981	.
SL014008	FUT5	Alpha-(1,3)-fucosyltransferase 5	Q11128	.
SL007643	FUT8	Alpha-(1,6)-fucosyltransferase	Q9BYC5	.
SL006795	FUT9	Alpha-(1,3)-fucosyltransferase 9	Q9Y231	.
SL006913	FYN	Tyrosine-protein kinase Fyn	P06241	.
SL001729	G-CSF	Granulocyte colony-stimulating factor	P09919	.
SL013328	G3BP1	Ras GTPase-activating protein-binding protein 1	Q13283	.
SL015343	G3BP2	Ras GTPase-activating protein-binding protein 2	Q9UN86	.
SL009421	G3PT	Glyceraldehyde-3-phosphate dehydrogenase, testis-specific	O14556	.
SL012725	G45IP	Growth arrest and DNA damage-inducible proteins-interacting protein 1	Q8TAE8	.
SL011113	G6B	Protein G6b	O95866	.
SL011113	G6B	Protein G6b	O95866	.
SL007111	G6PD	Glucose-6-phosphate 1-dehydrogenase	P11413	.
SL018068	G6PE	GDH/6PGL endoplasmic bifunctional protein	O95479	.
SL001890	GA733-1 protein	Tumor-associated calcium signal transducer 2	P09758	.
SL001890	GA733-1 protein	Tumor-associated calcium signal transducer 2	P09758	.
SL005431	GAA	Lysosomal alpha-glucosidase	P10253	.
SL019373	GABR1	Gamma-aminobutyric acid type B receptor subunit 1	Q9UBS5	.
SL019207	GABR2	Gamma-aminobutyric acid type B receptor subunit 2	O75899	.
SL019207	GABR2	Gamma-aminobutyric acid type B receptor subunit 2	O75899	.
SL020996	GAG2A	G antigen 2A	Q6NT46	.
SL009217	galactosidase, alpha	Alpha-galactosidase A	P06280	.
SL004430	Galanin	Galanin	P22466	.
SL001912	Galectin-1	Galectin-1	P09382	.
SL003744	Galectin-3	Galectin-3	P17931	.
SL005165	Galectin-4	Galectin-4	P56470	.
SL005166	Galectin-7	Galectin-7	P47929	.
SL005167	Galectin-8	Galectin-8	O00214	.
SL012858	GALP	Galanin-like peptide	Q9UBC7	.
SL018090	GALT1	Polypeptide N-acetylgalactosaminyltransferase 1	Q10472	.
SL009348	GALT2	Polypeptide N-acetylgalactosaminyltransferase 2	Q10471	.
SL017504	GALT3	Polypeptide N-acetylgalactosaminyltransferase 3	Q14435	.
SL019232	GAN	Gigaxonin	Q9H2C0	.
SL008305	GAPR1	Golgi-associated plant pathogenesis-related protein 1	Q9H4G4	.
SL005707	GAS-6	Growth arrest-specific protein 6	Q14393	.
SL000658	GAS1	Growth arrest-specific protein 1	P54826	.
SL004797	GAS7	Growth arrest-specific protein 7	O60861	.
SL006288	Gastric intrinsic factor	Gastric intrinsic factor	P27352	.
SL002071	Gastrin-releasing peptide	Gastrin-releasing peptide	P07492	.
SL002071	Gastrin-releasing peptide	Gastrin-releasing peptide	P07492	.
SL008715	GATM	Glycine amidinotransferase, mitochondrial	P50440	.
SL006983	GBGT2	Guanine nucleotide-binding protein G(I)/G(S)/G(O) subunit gamma-T2	O14610	.
SL006479	GBP1	Guanylate-binding protein 1	P32455	.
SL014773	GBP2	Guanylate-binding protein 2	P32456	.
SL020978	GBRAP	Gamma-aminobutyric acid receptor-associated protein	O95166	.
SL019788	GBRL1	Gamma-aminobutyric acid receptor-associated protein-like 1	Q9H0R8	.
SL019741	GBRL2	Gamma-aminobutyric acid receptor-associated protein-like 2	P60520	.
SL000431	Gc-Globulin, Mixed Type	Vitamin D-binding protein	P02774	.
SL015122	GCDH	Glutaryl-CoA dehydrogenase, mitochondrial	Q92947	.
SL019341	GCH1	GTP cyclohydrolase 1	P30793	.
SL015728	GCKR	Glucokinase regulatory protein	Q14397	.
SL007580	GCNL2	Histone acetyltransferase KAT2A	Q92830	.
SL017969	GCNT1	Beta-1,3-galactosyl-O-glycosyl-glycoprotein beta-1,6-N-acetylglucosaminyltransferase	Q02742	.
SL018620	GCNT4	Beta-1,3-galactosyl-O-glycosyl-glycoprotein beta-1,6-N-acetylglucosaminyltransferase 4	Q9P109	.
SL003172	GCP-2	C-X-C motif chemokine 6	P80162	.
SL009212	GCSH	Glycine cleavage system H protein, mitochondrial	P23434	.
SL015257	GDE5	Glycerophosphocholine phosphodiesterase GPCPD1	Q9NPB8	.
SL004345	GDF-11	Growth/differentiation factor 11	O95390	.
SL021043	GDF-11/8	Growth/differentiation factor 11/8	O95390|O14793	.
SL004675	GDF-3	Growth/differentiation factor 3	Q9NR23	.
SL005234	GDF-9	Growth/differentiation factor 9	O60383	.
SL007756	GDF2	Growth/differentiation factor 2	Q9UK05	.
SL007504	GDF7	Growth/differentiation factor 7	Q7Z4P5	.
SL004248	GDNF	Glial cell line-derived neurotrophic factor	P39905	.
SL003682	GDP/GTP exchange protein	Rap1 GTPase-GDP dissociation stimulator 1	P52306	.
SL005572	Gelsolin	Gelsolin	P06396	.
SL005572	Gelsolin	Gelsolin	P06396	.
SL019954	GEM	GTP-binding protein GEM	P55040	.
SL013724	GEMI	Geminin	O75496	.
SL004271	GFAP	Glial fibrillary acidic protein	P14136	.
SL004858	GFRa-1	GDNF family receptor alpha-1	P56159	.
SL004143	GFRa-2	GDNF family receptor alpha-2	O00451	.
SL004144	GFRa-3	GDNF family receptor alpha-3	O60609	.
SL018027	GFRAL	GDNF family receptor alpha-like	Q6UXV0	.
SL020181	GGA1	ADP-ribosylation factor-binding protein GGA1	Q9UJY5	.
SL019567	GGA3	ADP-ribosylation factor-binding protein GGA3	Q9NZ52	.
SL021008	GGE2D	G antigen 2D	Q9UEU5	.
SL006682	GGH	Gamma-glutamyl hydrolase	Q92820	.
SL020915	GGPPS	Geranylgeranyl pyrophosphate synthase	O95749	.
SL017390	GGT2	Inactive gamma-glutamyltranspeptidase 2	P36268	.
SL016563	GHC2	Mitochondrial glutamate carrier 2	Q9H1K4	.
SL019117	GHDC	GH3 domain-containing protein	Q8N2G8	.
SL004269	ghrelin	Appetite-regulating hormone	Q9UBU3	.
SL004269	ghrelin	Appetite-regulating hormone	Q9UBU3	.
SL017424	GI24	V-type immunoglobulin domain-containing suppressor of T-cell activation	Q9H7M9	.
SL017424	GI24	V-type immunoglobulin domain-containing suppressor of T-cell activation	Q9H7M9	.
SL004064	GIB	Phospholipase A2	P04054	.
SL004066	GIIE	Group IIE secretory phospholipase A2	Q9NZK7	.
SL020997	GIMA6	GTPase IMAP family member 6	Q6P9H5	.
SL011908	GIP	Gastric inhibitory polypeptide	P09681	.
SL011908	GIP	Gastric inhibitory polypeptide	P09681	.
SL011152	GIPC1	PDZ domain-containing protein GIPC1	O14908	.
SL004859	GITR	Tumor necrosis factor receptor superfamily member 18	Q9Y5U5	.
SL004859	GITR	Tumor necrosis factor receptor superfamily member 18	Q9Y5U5	.
SL018797	GL8D1	Glycosyltransferase 8 domain-containing protein 1	Q68CQ7	.
SL018260	GLCE	D-glucuronyl C5-epimerase	O94923	.
SL017117	GLIP1	Glioma pathogenesis-related protein 1	P48060	.
SL008477	GLNA	Glutamine synthetase	P15104	.
SL010992	GLO2	Hydroxyacylglutathione hydrolase, mitochondrial	Q16775	.
SL007708	GLRX2	Glutaredoxin-2, mitochondrial	Q9NS18	.
SL012999	GLRX3	Glutaredoxin-3	O76003	.
SL013189	GLRX5	Glutaredoxin-related protein 5, mitochondrial	Q86SX6	.
SL018035	GLT10	Polypeptide N-acetylgalactosaminyltransferase 10	Q86SR1	.
SL018621	GLT11	Polypeptide N-acetylgalactosaminyltransferase 11	Q8NCW6	.
SL017992	GLT13	Polypeptide N-acetylgalactosaminyltransferase 13	Q8IUC8	.
SL010876	GLTD2	Glycolipid transfer protein domain-containing protein 2	A6NH11	.
SL018707	GLTL1	Polypeptide N-acetylgalactosaminyltransferase 16	Q8N428	.
SL008826	GLTP	Glycolipid transfer protein	Q9NZD2	.
SL008641	GLU2B	Glucosidase 2 subunit beta	P14314	.
SL000433	Glucagon	Glucagon	P01275	.
SL005409	Glutaminyl cyclase	Glutaminyl-peptide cyclotransferase	Q16769	.
SL001812	Glutathione peroxidase	Glutathione peroxidase 1	P07203	.
SL000434	Glutathione reductase	Glutathione reductase, mitochondrial	P00390	.
SL003643	Glutathione S-transferase Pi	Glutathione S-transferase P	P09211	.
SL015017	GLYAT	Glycine N-acyltransferase	Q6IB77	.
SL005033	Glycodelin	Glycodelin	P09466	.
SL013948	Glycoprotein hormones a-chain	Glycoprotein hormones alpha chain	P01215	.
SL015512	GLYM	Serine hydroxymethyltransferase, mitochondrial	P34897	.
SL002802	Glyoxalase I	Lactoylglutathione lyase	Q04760	.
SL000069	Glypican 1	Glypican-1	P35052	.
SL000070	Glypican 3	Glypican-3	P51654	.
SL001726	GM-CSF	Granulocyte-macrophage colony-stimulating factor	P04141	.
SL014629	GMDS	GDP-mannose 4,6 dehydratase	O60547	.
SL019919	GMEB2	Glucocorticoid modulatory element-binding protein 2	Q9UKD1	.
SL016378	GMFG	Glia maturation factor gamma	O60234	.
SL020976	GMPR2	GMP reductase 2	Q9P2T1	.
SL020298	GNA1	Glucosamine 6-phosphate N-acetyltransferase	Q96EK6	.
SL005571	GNAI1	Guanine nucleotide-binding protein G(i) subunit alpha-1	P63096	.
SL008873	GNAI3	Guanine nucleotide-binding protein G(k) subunit alpha	P08754	.
SL017107	GNAS3	Neuroendocrine secretory protein 55	O95467	.
SL020278	GNMT	Glycine N-methyltransferase	Q14749	.
SL018714	GNPI1	Glucosamine-6-phosphate isomerase 1	P46926	.
SL012791	GNPTG	N-acetylglucosamine-1-phosphotransferase subunit gamma	Q9UJJ9	.
SL008504	GNS	N-acetylglucosamine-6-sulfatase	P15586	.
SL018109	GNT2C	N-acetyllactosaminide beta-1,6-N-acetylglucosaminyl-transferase, isoform C	Q8NFS9	.
SL010781	GOGA7	Golgin subfamily A member 7	Q7Z5G4	.
SL010628	GOLM1	Golgi membrane protein 1	Q8NBJ4	.
SL010628	GOLM1	Golgi membrane protein 1	Q8NBJ4	.
SL007071	GON1	Progonadoliberin-1	P01148	.
SL007007	GON2	Progonadoliberin-2	O43555	.
SL018123	GORAB	RAB6-interacting golgin	Q5T7V8	.
SL004933	GOS-28	Golgi SNAP receptor complex member 1	O95249	.
SL000280	GOT1	Aspartate aminotransferase, cytoplasmic	P17174	.
SL019419	GP101	Probable G-protein coupled receptor 101	Q96P66	.
SL015007	GP107	Protein GPR107	Q5VW38	.
SL014094	GP114	Adhesion G-protein coupled receptor G5	Q8IZF4	.
SL017439	GP116	Adhesion G protein-coupled receptor F5	Q8IZF2	.
SL003872	gp130, soluble	Interleukin-6 receptor subunit beta	P40189	.
SL019454	GP135	Probable G-protein coupled receptor 135	Q8IZ08	.
SL010463	GPC2	Glypican-2	Q8N158	.
SL008883	GPC4	Glypican-4	O75487	.
SL012469	GPC5	Glypican-5	P78333	.
SL012881	GPC6	Glypican-6	Q9Y625	.
SL007151	GPDA	Glycerol-3-phosphate dehydrogenase [NAD(+)], cytoplasmic	P21695	.
SL018803	GPN1	GPN-loop GTPase 1	Q9HCN4	.
SL007429	GPNMB	Transmembrane glycoprotein NMB	Q14956	.
SL007429	GPNMB	Transmembrane glycoprotein NMB	Q14956	.
SL019357	GPR110	Adhesion G-protein coupled receptor F1	Q5T601	.
SL018836	GPR64	G-protein coupled receptor 64	Q8IZP9	.
SL006482	GPV	Platelet glycoprotein V	P40197	.
SL008759	GPVI	Platelet glycoprotein VI	Q9HCN6	.
SL007141	GPX2	Glutathione peroxidase 2	P18283	.
SL007043	GPX5	Epididymal secretory glutathione peroxidase	O75715	.
SL007609	GPX7	Glutathione peroxidase 7	Q96SL4	.
SL019772	GRAN	Grancalcin	P28676	.
SL000678	Granulysin	Granulysin	P22749	.
SL004298	granzyme A	Granzyme A	P12544	.
SL004068	Granzyme B	Granzyme B	P10144	.
SL004654	Granzyme H	Granzyme H	P20718	.
SL004564	Granzyme M	Granzyme M	P51124	.
SL019920	GRAP	GRB2-related adapter protein	Q13588	.
SL013823	GRB10	Growth factor receptor-bound protein 10	Q13322	.
SL020196	GRB14	Growth factor receptor-bound protein 14	Q14449	.
SL003792	GRB2 adapter protein	Growth factor receptor-bound protein 2	P62993	.
SL005725	GRB2-related adapter protein 2	GRB2-related adapter protein 2	O75791	.
SL005725	GRB2-related adapter protein 2	GRB2-related adapter protein 2	O75791	.
SL002520	GRB7	Growth factor receptor-bound protein 7	Q14451	.
SL007024	GREM1	Gremlin-1	O60565	.
SL007665	GREM2	Gremlin-2	Q9H772	.
SL008323	GRHPR	Glyoxylate reductase/hydroxypyruvate reductase	Q9UBQ7	.
SL020164	GRID1	Glutamate receptor ionotropic, delta-1	Q9ULK0	.
SL019871	GRID2	Glutamate receptor ionotropic, delta-2	O43424	.
SL014534	GRM1C	GRAM domain-containing protein 1C	Q8IYS0	.
SL014534	GRM1C	GRAM domain-containing protein 1C	Q8IYS0	.
SL007173	GRN	Granulins	P28799	.
SL017610	Gro-b/g	Gro-beta/gamma	P19876|P19875	.
SL005255	Growth hormone-releasing factor	Somatoliberin	P01286	.
SL005255	Growth hormone-releasing factor	Somatoliberin	P01286	.
SL018115	GRPE1	GrpE protein homolog 1, mitochondrial	Q9HAV7	.
SL010920	GSH0	Glutamate--cysteine ligase regulatory subunit	P48507	.
SL007246	GSHB	Glutathione synthetase	P48637	.
SL017188	GSK-3 alpha/beta	Glycogen synthase kinase-3 alpha/beta	P49840|P49841	.
SL019958	GSKIP	GSK3-beta interaction protein	Q9P0R6	.
SL005253	GST A1-1	Glutathione S-transferase A1	P08263	.
SL005254	GST M1-1	Glutathione S-transferase Mu 1	P09488	.
SL005847	GST omega-1	Glutathione S-transferase omega-1	P78417	.
SL000670	GSTA3	Glutathione S-transferase A3	Q16772	.
SL011317	GSTK1	Glutathione S-transferase kappa 1	Q9Y2Q3	.
SL005394	GSTM3-3	Glutathione S-transferase Mu 3	P21266	.
SL014901	GSTM4	Glutathione S-transferase Mu 4	Q03013	.
SL013768	GSTT1	Glutathione S-transferase theta-1	P30711	.
SL013030	GSTT2	Glutathione S-transferase theta-2B	P0CG30	.
SL012702	GT251	Procollagen galactosyltransferase 1	Q8NBJ5	.
SL018078	GT252	Procollagen galactosyltransferase 2	Q8IYK4	.
SL007326	GTF2I	General transcription factor II-I	P78347	.
SL008839	GTPB9	Obg-like ATPase 1	Q9NTK5	.
SL009095	GUAD	Guanine deaminase	Q9Y2T3	.
SL019234	GUC1A	Guanylyl cyclase-activating protein 1	P43080	.
SL018440	GXLT1	Glucoside xylosyltransferase 1	Q4G148	.
SL000447	H-ras (WT)	GTPase HRas	P01112	.
SL008266	H1X	Histone H1x	Q92522	.
SL008158	H31	Histone H3.1	P68431	.
SL014129	H6ST1	Heparan-sulfate 6-O-sulfotransferase 1	O60243	.
SL020161	H6ST2	Heparan-sulfate 6-O-sulfotransferase 2	Q96MM7	.
SL021212	H6ST3	Heparan-sulfate 6-O-sulfotransferase 3	Q8IZP7	.
SL005528	HAAH	Aspartyl/asparaginyl beta-hydroxylase	Q12797	.
SL018601	HABP4	Intracellular hyaluronan-binding protein 4	Q5JVS0	.
SL004645	HAI-1	Kunitz-type protease inhibitor 1	O43278	.
SL020969	HAOX1	Hydroxyacid oxidase 1	Q9UJM8	.
SL000437	Haptoglobin, Mixed Type	Haptoglobin	P00738	.
SL000138	HB-EGF	Heparin-binding EGF-like growth factor	Q99075	.
SL018342	HBAT	Hemoglobin subunit theta-1	P09105	.
SL004532	HBD-1	Beta-defensin 1	P60022	.
SL004533	HBD-2	Beta-defensin 4A	O15263	.
SL004534	HBD-3	Beta-defensin 103	P81534	.
SL004535	HBD-4	Beta-defensin 104	Q8WTQ1	.
SL020147	HCAR2	Hydroxycarboxylic acid receptor 2	Q8TDS4	.
SL003300	HCC-4	C-C motif chemokine 16	O15467	.
SL005148	HCCR-1	LETM1 domain-containing protein 1	Q6P1Q0	.
SL008218	HCDH	Hydroxyacyl-coenzyme A dehydrogenase, mitochondrial	Q16836	.
SL019873	HCN1	Potassium/sodium hyperpolarization-activated cyclic nucleotide-gated channel 1	O60741	.
SL004530	HD-5	Defensin-5	Q01523	.
SL007577	HDAC2	Histone deacetylase 2	Q92769	.
SL004723	HDAC8	Histone deacetylase 8	Q9BY41	.
SL013046	HDGF	Hepatoma-derived growth factor	P51858	.
SL013046	HDGF	Hepatoma-derived growth factor	P51858	.
SL021221	HDGL1	Hepatoma-derived growth factor-like protein 1	Q5TGJ6	.
SL014009	HDGR2	Hepatoma-derived growth factor-related protein 2	Q7Z4V5	.
SL021461	HDGR3	Hepatoma-derived growth factor-related protein 3	Q9Y3E1	.
SL016517	HDHD2	Haloacid dehalogenase-like hydrolase domain-containing protein 2	Q9H0R4	.
SL015184	HDHD3	Haloacid dehalogenase-like hydrolase domain-containing protein 3	Q9BSH5	.
SL001690	HE4	WAP four-disulfide core domain protein 2	Q14508	.
SL008769	HEBP1	Heme-binding protein 1	Q9NRV9	.
SL017493	HECA2	HEPACAM family member 2	A8MVW5	.
SL019789	HECW1	E3 ubiquitin-protein ligase HECW1	Q76N89	.
SL008037	HEM2	Delta-aminolevulinic acid dehydratase	P13716	.
SL010978	HEM3	Porphobilinogen deaminase	P08397	.
SL019345	HEM4	Uroporphyrinogen-III synthase	P10746	.
SL020919	HEM6	Oxygen-dependent coproporphyrinogen-III oxidase, mitochondrial	P36551	.
SL018921	HEMK2	HemK methyltransferase family member 2	Q9Y5N5	.
SL000440	Hemopexin	Hemopexin	P02790	.
SL004466	Heparin cofactor II	Heparin cofactor 2	P05546	.
SL019820	HERC1	Probable E3 ubiquitin-protein ligase HERC1	Q15751	.
SL018285	HERC4	Probable E3 ubiquitin-protein ligase HERC4	Q5GLZ8	.
SL015312	HERC5	E3 ISG15--protein ligase HERC5	Q9UII4	.
SL006727	HERV1	FAD-linked sulfhydryl oxidase ALR	P55789	.
SL020142	HEXI1	Protein HEXIM1	O94992	.
SL019865	HEXI2	Protein HEXIM2	Q96MH2	.
SL005383	Hexosaminidase B	Beta-hexosaminidase subunit beta	P07686	.
SL007076	HG2A	HLA class II histocompatibility antigen gamma chain	P04233	.
SL007076	HG2A	HLA class II histocompatibility antigen gamma chain	P04233	.
SL008953	HGD	Homogentisate 1,2-dioxygenase	Q93099	.
SL000441	HGF	Hepatocyte growth factor	P14210	.
SL006512	HGFA	Hepatocyte growth factor activator	Q04756	.
SL000442	HGH	Somatotropin	P01241	.
SL016371	HGS	Hepatocyte growth factor-regulated tyrosine kinase substrate	O14964	.
SL012788	HHIP	Hedgehog-interacting protein	Q96QV1	.
SL020171	HHLA2	HERV-H LTR-associating protein 2	Q9UM44	.
SL006368	HIBCH	3-hydroxyisobutyryl-CoA hydrolase, mitochondrial	Q6NVY1	.
SL021005	HIF1N	Hypoxia-inducible factor 1-alpha inhibitor	Q9NWT6	.
SL018631	HIKES	Protein Hikeshi	Q53FT3	.
SL009431	HINT1	Histidine triad nucleotide-binding protein 1	P49773	.
SL010523	HIPK3	Homeodomain-interacting protein kinase 3	Q9H422	.
SL012418	HIS1	Histatin-1	P15515	.
SL012419	HIS3	Histatin-3	P15516	.
SL006248	Histidyl-tRNA synthetase	Histidine--tRNA ligase, cytoplasmic	P12081	.
SL015828	Histidyl-tRNA synthetase-related	D-tyrosyl-tRNA(Tyr) deacylase 1	Q8TEA8	.
SL002093	Histone H2A.z	Histone H2A.z	P0C0S5	.
SL002647	HLA-G	HLA class I histocompatibility antigen, alpha chain G	P17693	.
SL019881	HM20A	High mobility group protein 20A	Q9NP66	.
SL019534	HM20B	SWI/SNF-related matrix-associated actin-dependent regulator of chromatin subfamily E member 1-related	Q9P0W2	.
SL020125	HMCS1	Hydroxymethylglutaryl-CoA synthase, cytoplasmic	Q01581	.
SL014847	HMCS2	Hydroxymethylglutaryl-CoA synthase, mitochondrial	P54868	.
SL004640	HMG-2	High mobility group protein B2	P26583	.
SL006117	HMGA1	High mobility group protein HMG-I/HMG-Y	P17096	.
SL006995	HMGB3	High mobility group protein B3	O15347	.
SL013165	HMGN1	Non-histone chromosomal protein HMG-14	P05114	.
SL016557	HMGR	3-hydroxy-3-methylglutaryl-coenzyme A reductase	P04035	.
SL011276	HMHA1	Rho GTPase-activating protein 45	Q92619	.
SL005988	HN1	Hematological and neurological expressed 1 protein	Q9UK76	.
SL019342	HNF1A	Hepatocyte nuclear factor 1-alpha	P20823	.
SL007226	HNF4A	Hepatocyte nuclear factor 4-alpha	P41235	.
SL004526	HNP-1	Neutrophil defensin 1	P59665	.
SL012987	HNRDL	Heterogeneous nuclear ribonucleoprotein D-like	O14979	.
SL009791	hnRNP A/B	Heterogeneous nuclear ribonucleoprotein A/B	Q99729	.
SL004923	hnRNP C1/C2	Heterogeneous nuclear ribonucleoproteins C1/C2	P07910	.
SL002756	hnRNP K	Heterogeneous nuclear ribonucleoprotein K	P61978	.
SL008192	HNRPD	Heterogeneous nuclear ribonucleoprotein D0	Q14103	.
SL008128	HNRPF	Heterogeneous nuclear ribonucleoprotein F	P52597	.
SL008807	HNRPM	Heterogeneous nuclear ribonucleoprotein M	P52272	.
SL013259	HNRPR	Heterogeneous nuclear ribonucleoprotein R	O43390	.
SL004627	HO-1	Heme oxygenase 1	P09601	.
SL004751	HO-2	Heme oxygenase 2	P30519	.
SL019235	HOGA1	4-hydroxy-2-oxoglutarate aldolase, mitochondrial	Q86XE5	.
SL003164	Holo-TC I	Transcobalamin-1	P20061	.
SL003335	Holo-TC II	Holo-Transcobalamin-2	P20062	.
SL015060	HOME1	Homer protein homolog 1	Q86YM7	.
SL019790	HOME2	Homer protein homolog 2	Q9NSB8	.
SL015588	HOP	Homeodomain-only protein	Q9BPY8	.
SL011188	HPCL1	Hippocalcin-like protein 1	P37235	.
SL003930	HPG-	15-hydroxyprostaglandin dehydrogenase [NAD(+)]	P15428	.
SL017441	HPHL1	Hephaestin-like protein 1	Q6MZM0	.
SL008023	HPLN1	Hyaluronan and proteoglycan link protein 1	P10915	.
SL012650	HPLN4	Hyaluronan and proteoglycan link protein 4	Q86UW8	.
SL008852	HPPD	4-hydroxyphenylpyruvate dioxygenase	P32754	.
SL008856	HPRT	Hypoxanthine-guanine phosphoribosyltransferase	P00492	.
SL007775	HPSE	Heparanase	Q9Y251	.
SL018283	HPT	Haptoglobin	P00738	.
SL006958	HRK	Activator of apoptosis harakiri	O00198	.
SL018247	HRSL2	HRAS-like suppressor 2	Q9NWW9	.
SL014840	HRSL3	HRAS-like suppressor 3	P53816	.
SL011275	HS105	Heat shock protein 105 kDa	Q92598	.
SL012357	HS3S1	Heparan sulfate glucosamine 3-O-sulfotransferase 1	O14792	.
SL018828	HS3S4	Heparan sulfate glucosamine 3-O-sulfotransferase 4	Q9Y661	.
SL018828	HS3S4	Heparan sulfate glucosamine 3-O-sulfotransferase 4	Q9Y661	.
SL018028	HS3S5	Heparan sulfate glucosamine 3-O-sulfotransferase 5	Q8IZT8	.
SL018442	HS3SA	Heparan sulfate glucosamine 3-O-sulfotransferase 3A1	Q9Y663	.
SL018006	HS3SB	Heparan sulfate glucosamine 3-O-sulfotransferase 3B1	Q9Y662	.
SL021233	HS71B	Heat shock 70 kDa protein 1B	P0DMV9	.
SL013773	HS71L	Heat shock 70 kDa protein 1-like	P34931	.
SL013812	HSF1	Heat shock factor protein 1	Q00613	.
SL018905	HSF2B	Heat shock factor 2-binding protein	O75031	.
SL005698	HSP 10	10 kDa heat shock protein, mitochondrial	P61604	.
SL000448	HSP 27	Heat shock protein beta-1	P04792	.
SL000449	HSP 40	DnaJ homolog subfamily B member 1	P25685	.
SL000451	HSP 70	Heat shock 70 kDa protein 1A	P0DMV8	.
SL017612	HSP 90a/b	Heat shock protein HSP 90-alpha/beta	P07900|P08238	.
SL000454	HSP 90b	Heat shock protein HSP 90-beta	P08238	.
SL004899	HSP70 protein 8	Heat shock cognate 71 kDa protein	P11142	.
SL013017	HSP76	Heat shock 70 kDa protein 6	P17066	.
SL005768	HSPA9B	Stress-70 protein, mitochondrial	P38646	.
SL007954	HSPB6	Heat shock protein beta-6	O14558	.
SL007633	HTAI2	Oxidoreductase HTATIP2	Q9BUP3	.
SL008268	HTRA1	Serine protease HTRA1	Q92743	.
SL004860	HTRA2	Serine protease HTRA2, mitochondrial	O43464	.
SL004145	HVEM	Tumor necrosis factor receptor superfamily member 14	Q92956	.
SL007272	HXK2	Hexokinase-2	P52789	.
SL007208	HXK4	Glucokinase	P35557	.
SL008798	HYAL1	Hyaluronidase-1	Q12794	.
SL003326	I-TAC	C-X-C motif chemokine 11	O14625	.
SL011501	IAPP	Islet amyloid polypeptide	P10997	.
SL012749	IBPL1	Insulin-like growth factor-binding protein-like 1	Q8WX77	.
SL000456	iC3b	Complement C3b, inactivated	P01024	.
SL010843	ICAM4	Intercellular adhesion molecule 4	Q14773	.
SL007302	ICBR	Caspase recruitment domain-containing protein 18	P57730	.
SL005354	ID-1	DNA-binding protein inhibitor ID-1	P41134	.
SL007347	ID2	DNA-binding protein inhibitor ID-2	Q02363	.
SL018370	IDD	Integral membrane protein DGCR2/IDD	P98153	.
SL007122	IDE	Insulin-degrading enzyme	P14735	.
SL013082	IDI1	Isopentenyl-diphosphate Delta-isomerase 1	Q13907	.
SL021002	IDI2	Isopentenyl-diphosphate delta-isomerase 2	Q9BXS1	.
SL008639	IDS	Iduronate 2-sulfatase	P22304	.
SL010368	IDUA	Alpha-L-iduronidase	P35475	.
SL019125	IEX1	Radiation-inducible immediate-early gene IEX-1	P46695	.
SL014805	IF1AX	Eukaryotic translation initiation factor 1A, X-chromosomal	P47813	.
SL012984	IF1AY	Eukaryotic translation initiation factor 1A, Y-chromosomal	O14602	.
SL010915	IF2A	Eukaryotic translation initiation factor 2 subunit 1	P05198	.
SL018284	IF3M	Translation initiation factor IF-3, mitochondrial	Q9H2K0	.
SL008140	IF4A1	Eukaryotic initiation factor 4A-I	P60842	.
SL021460	IF4A2	Eukaryotic initiation factor 4A-II	Q14240	.
SL011616	IF4A3	Eukaryotic initiation factor 4A-III	P38919	.
SL011011	IF4B	Eukaryotic translation initiation factor 4B	P23588	.
SL007081	IF4E	Eukaryotic translation initiation factor 4E	P06730	.
SL011211	IF4G2	Eukaryotic translation initiation factor 4 gamma 2	P78344	.
SL020285	IF4G3	Eukaryotic translation initiation factor 4 gamma 3	O43432	.
SL008435	IF5A2	Eukaryotic translation initiation factor 5A-2	Q9GZV4	.
SL019153	IFIT2	Interferon-induced protein with tetratricopeptide repeats 2	P09913	.
SL004475	IFN-a/b R1	Interferon alpha/beta receptor 1	P17181	.
SL002075	IFN-aA	Interferon alpha-2	P01563	.
SL001880	IFN-b	Interferon beta	P01574	.
SL001802	IFN-g	Interferon gamma	P01579	.
SL000458	IFN-g R1	Interferon gamma receptor 1	P15260	.
SL004348	IFN-lambda 1	Interferon lambda-1	Q8IU54	.
SL004349	IFN-lambda 2	Interferon lambda-2	Q8IZJ0	.
SL004522	IFN-lambda 3	Interferon lambda-3	Q8IZI9	.
SL017106	IFN10	Interferon alpha-10	P01566	.
SL018074	IFN14	Interferon alpha-14	P01570	.
SL017458	IFN16	Interferon alpha-16	P05015	.
SL018851	IFN21	Interferon alpha-21	P01568	.
SL021466	IFNA1	Interferon alpha-1/13	P01562	.
SL018075	IFNA4	Interferon alpha-4	P05014	.
SL017115	IFNA6	Interferon alpha-6	P05013	.
SL019978	IFNA7	Interferon alpha-7	P01567	.
SL017259	IFNA8	Interferon alpha-8	P32881	.
SL000459	IgA	Immunoglobulin A	P01876|P01877	.
SL007325	IGBP1	Immunoglobulin-binding protein 1	P78318	.
SL018084	IGDC3	Immunoglobulin superfamily DCC subclass member 3	Q8IVU1	.
SL018084	IGDC3	Immunoglobulin superfamily DCC subclass member 3	Q8IVU1	.
SL019123	IGDC4	Immunoglobulin superfamily DCC subclass member 4	Q8TDY8	.
SL000047	IGF-I	Insulin-like growth factor I	P05019	.
SL000047	IGF-I	Insulin-like growth factor I	P05019	.
SL003304	IGF-I sR	Insulin-like growth factor 1 receptor	P08069	.
SL005608	IGFALS	Insulin-like growth factor-binding protein complex acid labile subunit	P35858	.
SL000462	IGFBP-1	Insulin-like growth factor-binding protein 1	P08833	.
SL000466	IGFBP-2	Insulin-like growth factor-binding protein 2	P18065	.
SL000045	IGFBP-3	Insulin-like growth factor-binding protein 3	P17936	.
SL005172	IGFBP-6	Insulin-like growth factor-binding protein 6	P24592	.
SL005087	IGFBP-7	Insulin-like growth factor-binding protein 7	Q16270	.
SL012609	IGFL3	Insulin growth factor-like family member 3	Q6UXB1	.
SL000467	IgG	Immunoglobulin G	P01857	.
SL020001	IgG4, Kappa	Ig gamma-4, Kappa	P01861	.
SL005375	IgJ	Immunoglobulin J chain	P01591	.
SL017460	IGLO5	IgLON family member 5	A6NGN9	.
SL000468	IgM	Immunoglobulin M	P01871	.
SL017271	IGS11	Immunoglobulin superfamily member 11	Q5DX21	.
SL019112	IGSF3	Immunoglobulin superfamily member 3	O75054	.
SL004084	ihh	Indian hedgehog protein	Q14623	.
SL004544	IKB-alpha	NF-kappa-B inhibitor alpha	P25963	.
SL004545	IKB-beta	NF-kappa-B inhibitor beta	Q15653	.
SL012723	IKBD	NF-kappa-B inhibitor delta	Q8NI38	.
SL004588	IL-1 R AcP	Interleukin-1 Receptor accessory protein	Q9NPH3	.
SL004146	IL-1 R4	Interleukin-1 receptor-like 1	Q01638	.
SL004849	IL-1 sR9	X-linked interleukin-1 receptor accessory protein-like 2	Q9NP60	.
SL001997	IL-1 sRI	Interleukin-1 receptor type 1	P14778	.
SL000145	IL-1 sRII	Interleukin-1 receptor type 2	P27930	.
SL001717	IL-10	Interleukin-10	P22301	.
SL005173	IL-10 Ra	Interleukin-10 receptor subunit alpha	Q13651	.
SL005173	IL-10 Ra	Interleukin-10 receptor subunit alpha	Q13651	.
SL004147	IL-10 Rb	Interleukin-10 receptor subunit beta	Q08334	.
SL000470	IL-11	Interleukin-11	P20809	.
SL007423	IL-11 RA	Interleukin-11 receptor subunit alpha	Q14626	.
SL001716	IL-12	Interleukin-12	P29459|P29460	.
SL004250	IL-12 p40	Interleukin-12 subunit beta	P29460	.
SL004148	IL-12 Rb1	Interleukin-12 receptor subunit beta-1	P42701	.
SL007620	IL-12 RB2	Interleukin-12 receptor subunit beta-2	Q99665	.
SL001718	IL-13	Interleukin-13	P35225	.
SL004149	IL-13 Ra1	Interleukin-13 receptor subunit alpha-1	P78552	.
SL001775	IL-15	Interleukin-15	P40933	.
SL004151	IL-15 Ra	Interleukin-15 receptor subunit alpha	Q13261	.
SL004151	IL-15 Ra	Interleukin-15 receptor subunit alpha	Q13261	.
SL000474	IL-16	Interleukin-16	Q14005	.
SL001713	IL-17	Interleukin-17A	Q16552	.
SL011068	IL-17 RC	Interleukin-17 receptor C	Q8NAC3	.
SL010613	IL-17 RD	Interleukin-17 receptor D	Q8NFM7	.
SL004850	IL-17 sR	Interleukin-17 receptor A	Q96F46	.
SL005175	IL-17C	Interleukin-17C	Q9P0M4	.
SL004353	IL-17D	Interleukin-17D	Q8TAD2	.
SL004351	IL-17E	Interleukin-25	Q9H293	.
SL004352	IL-17F	Interleukin-17F	Q96PD4	.
SL002508	IL-18 BPa	Interleukin-18-binding protein	O95998	.
SL004152	IL-18 Ra	Interleukin-18 receptor 1	Q13478	.
SL004861	IL-18 Rb	Interleukin-18 receptor accessory protein	O95256	.
SL004354	IL-19	Interleukin-19	Q9UHD0	.
SL000125	IL-1a	Interleukin-1 alpha	P01583	.
SL005177	IL-1F6	Interleukin-36 alpha	Q9UHA7	.
SL005179	IL-1F8	Interleukin-36 beta	Q9NZH7	.
SL005180	IL-1F9	Interleukin-36 gamma	Q9NZH8	.
SL001990	IL-1Ra	Interleukin-1 receptor antagonist protein	P18510	.
SL004875	IL-1Rrp2	Interleukin-1 receptor-like 2	Q9HB29	.
SL003305	IL-2 sRa	Interleukin-2 receptor subunit alpha	P01589	.
SL003306	IL-2 sRb	Interleukin-2 receptor subunit beta	P14784	.
SL003307	IL-2 sRg	Cytokine receptor common subunit gamma	P31785	.
SL004346	IL-20	Interleukin-20	Q9NYY1	.
SL005181	IL-20 Ra	Interleukin-20 receptor subunit alpha	Q9UHF4	.
SL005150	IL-21	Interleukin-21	Q9HBE4	.
SL004847	IL-21 sR	Interleukin-21 receptor	Q9HBE5	.
SL004347	IL-22	Interleukin-22	Q9GZX6	.
SL005183	IL-22BP	Interleukin-22 receptor subunit alpha-2	Q969J5	.
SL005184	IL-23	Interleukin-23	P29460|Q9NPF7	.
SL005185	IL-23 R	Interleukin-23 receptor	Q5VWK5	.
[truncated: 2,268 more rows]

## Sheet: Suppl. Table 10. prediction200
Supplementary Table 10 . Modeling proteomic age using the associated plasma proteome(200 proteins)
SomaId	Target	TargetFullName	UniProt	Predictor
			(Intercept)	75.1834
SL002644	ERBB1	Epidermal growth factor receptor	P00533	-5.6568
SL008631	DSC2	Desmocollin-2	Q02487	-3.59281
SL008847	CILP2	Cartilage intermediate layer protein 2	Q8IUL8	-3.22188
SL014092	CDON	Cell adhesion molecule-related/down-regulated by oncogenes	Q4KMG0	-1.88292
SL000403	Endostatin	Endostatin	P39060	-1.6878
SL000541	Plasminogen	Plasminogen	P00747	-1.28906
SL008959	UNC5B	Netrin receptor UNC5B	Q8IZJ1	-1.24422
SL000268	Angiostatin	Angiostatin	P00747	-1.20217
SL019788	GBRL1	Gamma-aminobutyric acid receptor-associated protein-like 1	Q9H0R8	-0.815052
SL000658	GAS1	Growth arrest-specific protein 1	P54826	-0.787031
SL010847	TMEDA	Transmembrane emp24 domain-containing protein 10	P49755	-0.774389
SL005005	Tenascin-X	Tenascin-X	P22105	-0.706462
SL006910	Cathepsin V	Cathepsin L2	O60911	-0.661818
SL000303	Biotinidase	Biotinidase	P43251	-0.645683
SL010378	RET	Proto-oncogene tyrosine-protein kinase receptor Ret	P07949	-0.638992
SL007342	EWS	RNA-binding protein EWS	Q01844	-0.624785
SL001996	Angiopoietin-2	Angiopoietin-2	O15123	-0.522051
SL003201	VEGF sR2	Vascular endothelial growth factor receptor 2	P35968	-0.507892
SL006517	ITIH3	Inter-alpha-trypsin inhibitor heavy chain H3	Q06033	-0.506454
SL007206	TSP2	Thrombospondin-2	P35442	-0.474204
SL004928	Collagen alpha-3(VI)	Collagen alpha-3(VI) chain	P12111	-0.457699
SL003994	BMP-1	Bone morphogenetic protein 1	P13497	-0.425588
SL007274	EFNB2	Ephrin-B2	P52799	-0.40767
SL006610	ATS13	A disintegrin and metalloproteinase with thrombospondin motifs 13	Q76LX8	-0.405622
SL005699	Apo L1	Apolipoprotein L1	O14791	-0.369666
SL019019	PIANP	PILR alpha-associated neural protein	Q8IYJ0	-0.34504
SL000283	b2-Microglobulin	Beta-2-microglobulin	P61769	-0.313325
SL006528	SEPR	Prolyl endopeptidase FAP	Q12884	-0.245763
SL002086	Ficolin-3	Ficolin-3	O75636	-0.156685
SL010449	Carbonic Anhydrase X	Carbonic anhydrase-related protein 10	Q9NS85	-0.14783
SL008853	ALDOB	Fructose-bisphosphate aldolase B	P05062	-0.139271
SL005168	Growth hormone receptor	Growth hormone receptor	P10912	-0.139243
SL005156	DAN	Neuroblastoma suppressor of tumorigenicity 1	P41271	-0.137614
SL007573	PXDN	Peroxidasin homolog	Q92626	-0.111128
SL019369	NAGPA	N-acetylglucosamine-1-phosphodiester alpha-N-acetylglucosaminidase	Q9UK23	-0.0826914
SL007179	EPHB2	Ephrin type-B receptor 2	P29323	-0.0052716
SL018668	PCD10	Protocadherin-10	Q9P2E7	0.024007
SL006230	Lumican	Lumican	P51884	0.0408423
SL012540	SVEP1	Sushi, von Willebrand factor type A, EGF and pentraxin domain-containing protein 1	Q4LDE5	0.0464115
SL005608	IGFALS	Insulin-like growth factor-binding protein complex acid labile subunit	P35858	0.0596111
SL005115	Spondin-1	Spondin-1	Q9HCB6	0.113162
SL008130	CRIP2	Cysteine-rich protein 2	P52943	0.12437
SL003846	sPLA(2)-XIII	Group XIIB secretory phospholipase A2-like protein	Q9BX93	0.135169
SL002694	Keratin 20	Keratin, type I cytoskeletal 20	P35900	0.13865
SL018509	RSPO3	R-spondin-3	Q9BXY4	0.210443
SL006029	Chitotriosidase-1	Chitotriosidase-1	Q13231	0.227475
SL012395	NET1	Netrin-1	O95631	0.235565
SL019725	ASB9	Ankyrin repeat and SOCS box protein 9	Q96DX5	0.257025
SL002506	suPAR	Urokinase plasminogen activator surface receptor	Q03405	0.291166
SL000343	Cathepsin B	Cathepsin B	P07858	0.29417
SL014768	KAP1	cAMP-dependent protein kinase type I-beta regulatory subunit	P31321	0.330517
SL008169	TAGL	Transgelin	Q01995	0.333682
SL001690	HE4	WAP four-disulfide core domain protein 2	Q14508	0.347759
SL008101	NNMT	Nicotinamide N-methyltransferase	P40261	0.370534
SL003869	MIC-1	Growth/differentiation factor 15	Q99988	0.432936
SL004911	Calponin-1	Calponin-1	P51911	0.443143
SL011499	PH	Pancreatic hormone	P01298	0.502364
SL006527	FBLN3	EGF-containing fibulin-like extracellular matrix protein 1	Q12805	0.549316
SL002539	OPG	Tumor necrosis factor receptor superfamily member 11B	O00300	0.594026
SL012540	SVEP1	Sushi, von Willebrand factor type A, EGF and pentraxin domain-containing protein 1	Q4LDE5	0.738015
SL002561	PTHrP	Parathyroid hormone-related protein	P12272	0.767819
SL012443	MFAP2	Microfibrillar-associated protein 2	P55001	0.785764
SL003672	SOD3	Extracellular superoxide dismutase [Cu-Zn]	P08294	0.885297
SL012517	RSPO4	R-spondin-4	Q2I0M5	1.00973
SL004968	sTREM-1	Triggering receptor expressed on myeloid cells 1	Q9NP99	1.08944
SL000522	MMP-12	Macrophage metalloelastase	P39900	1.11781
SL017488	CDCP1	CUB domain-containing protein 1	Q9H5V8	1.18923
SL009324	FSTL3	Follistatin-related protein 3	O95633	1.28509
SL004626	ADAMTS-5	A disintegrin and metalloproteinase with thrombospondin motifs 5	Q9UNA0	1.67516
SL009400	CRDL1	Chordin-like protein 1	Q9BU40	1.84094
SL004674	WISP-2	WNT1-inducible-signaling pathway protein 2	O76076	1.87499
SL005360	PGD2 synthase	Prostaglandin-H2 D-isomerase	P41222	2.12435
SL005222	SREC-II	Scavenger receptor class F member 2	Q96GP6	4.06785
SL002704	PTN	Pleiotrophin	P21246	5.43047
SL000250	a2-Antiplasmin	Alpha-2-antiplasmin	P08697	.
SL008621	ACAM	CXADR-like membrane protein	Q9H6B4	.
SL009425	ACYP2	Acylphosphatase-2	P14621	.
SL020884	AIF1L	Allograft inflammatory factor 1-like	Q9BQI0	.
SL008211	AINX	Alpha-internexin	Q16352	.
SL004727	aldolase C	Fructose-bisphosphate aldolase C	P09972	.
SL004851	ALK-1	Serine/threonine-protein kinase receptor R3	P37023	.
SL006348	Apo F	Apolipoprotein F	Q13790	.
SL018810	ARHGA	Rho guanine nucleotide exchange factor 10	O15013	.
SL014732	ATF6A	Cyclic AMP-dependent transcription factor ATF-6 alpha	P18850	.
SL012697	ATL1	ADAMTS-like protein 1	Q8N6G6	.
SL006960	ATOX1	Copper transport protein ATOX1	O00244	.
SL008831	B4GT1	Beta-1,4-galactosyltransferase 1	P15291	.
SL006193	BT3A3	Butyrophilin subfamily 3 member A3	O00478	.
SL015375	C43BP	Collagen type IV alpha-3-binding protein	Q9Y5P4	.
SL008099	CAPG	Macrophage-capping protein	P40121	.
SL002600	CD46	Membrane cofactor protein	P15529	.
SL004557	CD59	CD59 glycoprotein	P13987	.
SL006511	COAA1	Collagen alpha-1(X) chain	Q03692	.
SL003324	Coagulation Factor Xa	Coagulation factor Xa	P00742	.
SL012521	COSA1	Collagen alpha-1(XXVIII) chain	Q2UY09	.
SL020907	CPLX1	Complexin-1	O14810	.
SL019971	CPLX2	Complexin-2	Q6PUV4	.
SL016969	CSRP3	Cysteine and glycine-rich protein 3	P50461	.
SL001777	Cystatin C	Cystatin-C	P01034	.
SL008178	DERM	Dermatopontin	Q07507	.
SL004120	Discoidin domain receptor 2	Discoidin domain-containing receptor 2	Q16832	.
SL006970	DLL1	Delta-like protein 1	O00548	.
SL020276	DPY30	Protein dpy-30 homolog	Q9C005	.
SL008614	EFNB1	Ephrin-B1	P98172	.
SL008677	EGFL9	Protein delta homolog 2	Q6UY11	.
SL008414	EphB6	Ephrin type-B receptor 6	O15197	.
SL004843	Ephrin-A2	Ephrin-A2	O43921	.
SL004140	Ephrin-A4	Ephrin-A4	P52798	.
SL002654	Epithelial cell kinase	Ephrin type-A receptor 2	P29317	.
SL002519	ERBB3	Receptor tyrosine-protein kinase erbB-3	P21860	.
SL018294	F151A	Protein FAM151A	Q8WW52	.
SL005086	FABPA	Fatty acid-binding protein, adipocyte	P15090	.
SL006542	FCN2	Ficolin-2	Q15485	.
SL008360	FLRT2	Leucine-rich repeat transmembrane protein FLRT2	O43155	.
SL021043	GDF-11/8	Growth/differentiation factor 11/8	O95390|O14793	.
SL005572	Gelsolin	Gelsolin	P06396	.
SL004532	HBD-1	Beta-defensin 1	P60022	.
SL007954	HSPB6	Heat shock protein beta-6	O14558	.
SL000466	IGFBP-2	Insulin-like growth factor-binding protein 2	P18065	.
SL000145	IL-1 sRII	Interleukin-1 receptor type 2	P27930	.
SL004151	IL-15 Ra	Interleukin-15 receptor subunit alpha	Q13261	.
SL002508	IL-18 BPa	Interleukin-18-binding protein	O95998	.
SL004354	IL-19	Interleukin-19	Q9UHD0	.
SL001933	Inhibin bB chain	Inhibin beta B chain	P09529	.
SL005403	Lectin, mannose-binding 2	Vesicular integral-membrane protein VIP36	Q12907	.
SL004647	Lefty-A	Left-right determination factor 2	O00292	.
SL000695	Lipocalin 2	Neutrophil gelatinase-associated lipocalin	P80188	.
SL007503	LRP10	Low-density lipoprotein receptor-related protein 10	Q7Z4F1	.
SL017588	LRP11	Low-density lipoprotein receptor-related protein 11	Q86VZ4	.
SL007033	LTBP4	Latent-transforming growth factor beta-binding protein 4	Q8N2S1	.
SL000510	Lysozyme	Lysozyme C	P61626	.
SL004580	Macrophage scavenger receptor	Macrophage scavenger receptor types I and II	P21757	.
SL011049	MASP3	Mannan-binding lectin serine protease 1	P48740	.
SL018288	MDM1	Nuclear protein MDM1	Q8TC05	.
SL003188	MIG	C-X-C motif chemokine 9	Q07325	.
SL008055	MIME	Mimecan	P20774	.
SL018347	MXRA7	Matrix-remodeling-associated protein 7	P84157	.
SL008040	MYL6B	Myosin light chain 6B	P14649	.
SL004734	Myosin light chain 1	Myosin light chain 3	P08590	.
SL002785	N-terminal pro-BNP	N-terminal pro-BNP	P16860	.
SL017913	NDST1	Bifunctional heparan sulfate N-deacetylase/N-sulfotransferase 1	P52848	.
SL012542	NELL1	Protein kinase C-binding protein NELL1	Q92832	.
SL007093	NMB	Neuromedin-B	P08949	.
SL015264	NPDC1	Neural proliferation differentiation and control protein 1	Q9NQX5	.
SL002648	PAP1	Regenerating islet-derived protein 3-alpha	Q06141	.
SL008312	PARVA	Alpha-parvin	Q9NVD7	.
SL017402	PCDGA	Protocadherin gamma-A10	Q9Y5H3	.
SL018000	PCDGC	Protocadherin gamma-A12	O60330	.
SL008353	PENK	Proenkephalin-A	P01210	.
SL019019	PIANP	PILR alpha-associated neural protein	Q8IYJ0	.
SL000545	Prekallikrein	Plasma kallikrein	P03952	.
SL000048	Protein C	Vitamin K-dependent protein C	P04070	.
SL001814	Pseudocholinesterase	Cholinesterase	P06276	.
SL008899	PTPRJ	Receptor-type tyrosine-protein phosphatase eta	Q12913	.
SL011160	RBM9	RNA binding protein fox-1 homolog 2	O43251	.
SL012758	RNAS6	Ribonuclease K6	Q93091	.
SL005355	RNase 1	Ribonuclease pancreatic	P07998	.
SL008955	ROR2	Tyrosine-protein kinase transmembrane receptor ROR2	Q01974	.
SL017248	RSPO1	R-spondin-1	Q2MKA7	.
SL018509	RSPO3	R-spondin-3	Q9BXY4	.
SL008548	SAP3	Ganglioside GM2 activator	P17900	.
SL007079	SCG1	Secretogranin-1	P05060	.
SL019976	SELM	Selenoprotein M	Q8WWX9	.
SL007336	SET	Protein SET	Q01105	.
SL009530	SIA10	Type 2 lactosamine alpha-2,3-sialyltransferase	Q9Y274	.
SL008427	SLIT2	Slit homolog 2 protein	O94813	.
SL001888	SLPI	Antileukoproteinase	P03973	.
SL011888	SMOC1	SPARC-related modular calcium-binding protein 1	Q9H4F8	.
SL012834	SMOC2	SPARC-related modular calcium-binding protein 2	Q9H3U7	.
SL009401	SPON2	Spondin-2	Q9BUD6	.
SL011111	STX12	Syntaxin-12	Q86Y82	.
SL017987	STX8	Syntaxin-8	Q9UNK0	.
SL004863	TAJ	Tumor necrosis factor receptor superfamily member 19	Q9NS68	.
SL010471	Testican-2	Testican-2	Q92563	.
SL001871	Tetranectin	Tetranectin	P05452	.
SL006119	TFF3	Trefoil factor 3	Q07654	.
SL006119	TFF3	Trefoil factor 3	Q07654	.
SL000586	Thrombin	Thrombin	P00734	.
SL004789	TIMP-4	Metalloproteinase inhibitor 4	Q99727	.
SL008385	TM149	IGF-like family receptor 1	Q9H665	.
SL001992	TNF sR-I	Tumor necrosis factor receptor superfamily member 1A	P19438	.
SL001800	TNF sR-II	Tumor necrosis factor receptor superfamily member 1B	P20333	.
SL001800	TNF sR-II	Tumor necrosis factor receptor superfamily member 1B	P20333	.
SL004686	TNFSF15	Tumor necrosis factor ligand superfamily member 15	O95150	.
SL011109	TPST2	Protein-tyrosine sulfotransferase 2	O60704	.
SL002602	Trefoil factor 2	Trefoil factor 2	Q03403	.
SL017099	TREM2	Triggering receptor expressed on myeloid cells 2	Q9NZC2	.
SL000052	Troponin T	Troponin T, cardiac muscle	P45379	.
SL009021	TWSG1	Twisted gastrulation protein homolog 1	Q9GZX9	.
SL008805	TXND5	Thioredoxin domain-containing protein 5	Q8NBS9	.
SL012761	UCN3	Urocortin-3	Q969E3	.
SL008959	UNC5B	Netrin receptor UNC5B	Q8IZJ1	.
SL005231	UNC5H4	Netrin receptor UNC5D	Q6UXZ4	.
SL010390	URB	Coiled-coil domain-containing protein 80	Q76M96	.
SL000649	Vimentin	Vimentin	P08670	.
SL012611	VITRN	Vitrin	Q6UXI7	.
SL012520	VWC2	Brorin	Q2TAL6	.
SL012843	WFDC1	WAP four-disulfide core domain protein 1	Q9HC57	.
SL005233	XEDAR	Tumor necrosis factor receptor superfamily member 27	Q9HAV5	.
SL003340	YKL-40	Chitinase-3-like protein 1	P36222	.

## Sheet: Suppl. Table 11.  prediction100
Supplementary Table 11 . Modeling proteomic age using the associated plasma proteome (100 proteins)
SomaId	Target	Target Full Name	UniProt	Predictor
			(Intercept)	78.4962
SL002644	ERBB1	Epidermal growth factor receptor	P00533	-8.63698
SL000658	GAS1	Growth arrest-specific protein 1	P54826	-5.53787
SL000268	Angiostatin	Angiostatin	P00747	-4.93895
SL014092	CDON	Cell adhesion molecule-related/down-regulated by oncogenes	Q4KMG0	-2.20427
SL001777	Cystatin C	Cystatin-C	P01034	-2.153
SL012834	SMOC2	SPARC-related modular calcium-binding protein 2	Q9H3U7	-2.10261
SL010847	TMEDA	Transmembrane emp24 domain-containing protein 10	P49755	-1.93031
SL000283	b2-Microglobulin	Beta-2-microglobulin	P61769	-1.9247
SL006910	Cathepsin V	Cathepsin L2	O60911	-1.44353
SL012843	WFDC1	WAP four-disulfide core domain protein 1	Q9HC57	-1.36089
SL012521	COSA1	Collagen alpha-1(XXVIII) chain	Q2UY09	-1.27432
SL003201	VEGF sR2	Vascular endothelial growth factor receptor 2	P35968	-1.25513
SL004928	Collagen alpha-3(VI)	Collagen alpha-3(VI) chain	P12111	-1.07089
SL006119	TFF3	Trefoil factor 3	Q07654	-0.981956
SL005156	DAN	Neuroblastoma suppressor of tumorigenicity 1	P41271	-0.972452
SL005168	Growth hormone receptor	Growth hormone receptor	P10912	-0.878535
SL007573	PXDN	Peroxidasin homolog	Q92626	-0.862748
SL008427	SLIT2	Slit homolog 2 protein	O94813	-0.760661
SL008385	TM149	IGF-like family receptor 1	Q9H665	-0.670506
SL001800	TNF sR-II	Tumor necrosis factor receptor superfamily member 1B	P20333	-0.657946
SL009021	TWSG1	Twisted gastrulation protein homolog 1	Q9GZX9	-0.58339
SL010378	RET	Proto-oncogene tyrosine-protein kinase receptor Ret	P07949	-0.460343
SL004863	TAJ	Tumor necrosis factor receptor superfamily member 19	Q9NS68	-0.387388
SL006610	ATS13	A disintegrin and metalloproteinase with thrombospondin motifs 13	Q76LX8	-0.368284
SL008040	MYL6B	Myosin light chain 6B	P14649	-0.351414
SL005403	Lectin, mannose-binding 2	Vesicular integral-membrane protein VIP36	Q12907	-0.318176
SL000303	Biotinidase	Biotinidase	P43251	-0.249853
SL014732	ATF6A	Cyclic AMP-dependent transcription factor ATF-6 alpha	P18850	-0.234268
SL000466	IGFBP-2	Insulin-like growth factor-binding protein 2	P18065	-0.184478
SL018294	F151A	Protein FAM151A	Q8WW52	-0.00512164
SL008130	CRIP2	Cysteine-rich protein 2	P52943	0.0276125
SL004727	aldolase C	Fructose-bisphosphate aldolase C	P09972	0.0321419
SL000510	Lysozyme	Lysozyme C	P61626	0.0351755
SL007093	NMB	Neuromedin-B	P08949	0.0763296
SL004580	Macrophage scavenger receptor	Macrophage scavenger receptor types I and II	P21757	0.141031
SL008353	PENK	Proenkephalin-A	P01210	0.155828
SL006029	Chitotriosidase-1	Chitotriosidase-1	Q13231	0.201492
SL000052	Troponin T	Troponin T, cardiac muscle	P45379	0.243739
SL007954	HSPB6	Heat shock protein beta-6	O14558	0.310697
SL006348	Apo F	Apolipoprotein F	Q13790	0.329293
SL005086	FABPA	Fatty acid-binding protein, adipocyte	P15090	0.371562
SL015264	NPDC1	Neural proliferation differentiation and control protein 1	Q9NQX5	0.579202
SL002506	suPAR	Urokinase plasminogen activator surface receptor	Q03405	0.645692
SL003869	MIC-1	Growth/differentiation factor 15	Q99988	0.727321
SL006527	FBLN3	EGF-containing fibulin-like extracellular matrix protein 1	Q12805	0.746352
SL018509	RSPO3	R-spondin-3	Q9BXY4	0.783626
SL005608	IGFALS	Insulin-like growth factor-binding protein complex acid labile subunit	P35858	0.802
SL001690	HE4	WAP four-disulfide core domain protein 2	Q14508	0.849178
SL004532	HBD-1	Beta-defensin 1	P60022	0.879484
SL005355	RNase 1	Ribonuclease pancreatic	P07998	0.884987
SL008805	TXND5	Thioredoxin domain-containing protein 5	Q8NBS9	0.942996
SL017488	CDCP1	CUB domain-containing protein 1	Q9H5V8	0.991126
SL000522	MMP-12	Macrophage metalloelastase	P39900	1.07592
SL002539	OPG	Tumor necrosis factor receptor superfamily member 11B	O00300	1.08313
SL002561	PTHrP	Parathyroid hormone-related protein	P12272	1.30428
SL009324	FSTL3	Follistatin-related protein 3	O95633	1.35966
SL012517	RSPO4	R-spondin-4	Q2I0M5	1.38522
SL012540	SVEP1	Sushi, von Willebrand factor type A, EGF and pentraxin domain-containing protein 1	Q4LDE5	1.59218
SL008169	TAGL	Transgelin	Q01995	1.6057
SL004626	ADAMTS-5	A disintegrin and metalloproteinase with thrombospondin motifs 5	Q9UNA0	1.80858
SL004968	sTREM-1	Triggering receptor expressed on myeloid cells 1	Q9NP99	1.92611
SL012443	MFAP2	Microfibrillar-associated protein 2	P55001	2.09877
SL009400	CRDL1	Chordin-like protein 1	Q9BU40	2.12311
SL004674	WISP-2	WNT1-inducible-signaling pathway protein 2	O76076	2.7096
SL005360	PGD2 synthase	Prostaglandin-H2 D-isomerase	P41222	4.33118
SL005222	SREC-II	Scavenger receptor class F member 2	Q96GP6	5.05408
SL002704	PTN	Pleiotrophin	P21246	5.67077
SL000250	a2-Antiplasmin	Alpha-2-antiplasmin	P08697	.
SL020884	AIF1L	Allograft inflammatory factor 1-like	Q9BQI0	.
SL019725	ASB9	Ankyrin repeat and SOCS box protein 9	Q96DX5	.
SL012697	ATL1	ADAMTS-like protein 1	Q8N6G6	.
SL008099	CAPG	Macrophage-capping protein	P40121	.
SL002654	Epithelial cell kinase	Ephrin type-A receptor 2	P29317	.
SL004151	IL-15 Ra	Interleukin-15 receptor subunit alpha	Q13261	.
SL002508	IL-18 BPa	Interleukin-18-binding protein	O95998	.
SL000695	Lipocalin 2	Neutrophil gelatinase-associated lipocalin	P80188	.
SL003188	MIG	C-X-C motif chemokine 9	Q07325	.
SL002785	N-terminal pro-BNP	N-terminal pro-BNP	P16860	.
SL017913	NDST1	Bifunctional heparan sulfate N-deacetylase/N-sulfotransferase 1	P52848	.
SL002648	PAP1	Regenerating islet-derived protein 3-alpha	Q06141	.
SL017402	PCDGA	Protocadherin gamma-A10	Q9Y5H3	.
SL018000	PCDGC	Protocadherin gamma-A12	O60330	.
SL012758	RNAS6	Ribonuclease K6	Q93091	.
SL008955	ROR2	Tyrosine-protein kinase transmembrane receptor ROR2	Q01974	.
SL017248	RSPO1	R-spondin-1	Q2MKA7	.
SL018509	RSPO3	R-spondin-3	Q9BXY4	.
SL008548	SAP3	Ganglioside GM2 activator	P17900	.
SL019976	SELM	Selenoprotein M	Q8WWX9	.
SL007336	SET	Protein SET	Q01105	.
SL001888	SLPI	Antileukoproteinase	P03973	.
SL011888	SMOC1	SPARC-related modular calcium-binding protein 1	Q9H4F8	.
SL005115	Spondin-1	Spondin-1	Q9HCB6	.
SL012540	SVEP1	Sushi, von Willebrand factor type A, EGF and pentraxin domain-containing protein 1	Q4LDE5	.
SL006119	TFF3	Trefoil factor 3	Q07654	.
SL001992	TNF sR-I	Tumor necrosis factor receptor superfamily member 1A	P19438	.
SL001800	TNF sR-II	Tumor necrosis factor receptor superfamily member 1B	P20333	.
SL017099	TREM2	Triggering receptor expressed on myeloid cells 2	Q9NZC2	.
SL008959	UNC5B	Netrin receptor UNC5B	Q8IZJ1	.
SL010390	URB	Coiled-coil domain-containing protein 80	Q76M96	.
SL012520	VWC2	Brorin	Q2TAL6	.

## Sheet: Suppl. Table 12. prediction50
Supplementary Table 12. Modeling proteomic age using the associated plasma proteome (50 proteins)
SomaId	Target	Target Full Name	UniProt
			(Intercept)	76.6389
SL002644	ERBB1	Epidermal growth factor receptor	P00533	-13.8286
SL000283	b2-Microglobulin	Beta-2-microglobulin	P61769	-2.58324
SL012521	COSA1	Collagen alpha-1(XXVIII) chain	Q2UY09	-2.28578
SL010847	TMEDA	Transmembrane emp24 domain-containing protein 10	P49755	-1.9887
SL006610	ATS13	A disintegrin and metalloproteinase with thrombospondin motifs 13	Q76LX8	-1.48542
SL009021	TWSG1	Twisted gastrulation protein homolog 1	Q9GZX9	-1.26133
SL011888	SMOC1	SPARC-related modular calcium-binding protein 1	Q9H4F8	-1.24717
SL010378	RET	Proto-oncogene tyrosine-protein kinase receptor Ret	P07949	-1.23351
SL007573	PXDN	Peroxidasin homolog	Q92626	-1.20707
SL017402	PCDGA	Protocadherin gamma-A10	Q9Y5H3	-1.01494
SL001777	Cystatin C	Cystatin-C	P01034	-0.930676
SL001992	TNF sR-I	Tumor necrosis factor receptor superfamily member 1A	P19438	-0.749085
SL019976	SELM	Selenoprotein M	Q8WWX9	-0.397585
SL001800	TNF sR-II	Tumor necrosis factor receptor superfamily member 1B	P20333	-0.36351
SL008955	ROR2	Tyrosine-protein kinase transmembrane receptor ROR2	Q01974	-0.123468
SL019725	ASB9	Ankyrin repeat and SOCS box protein 9	Q96DX5	-0.0347303
SL018509	RSPO3	R-spondin-3	Q9BXY4	0.0203681
SL004580	Macrophage scavenger receptor	Macrophage scavenger receptor types I and II	P21757	0.385874
SL005355	RNase 1	Ribonuclease pancreatic	P07998	0.429611
SL003869	MIC-1	Growth/differentiation factor 15	Q99988	0.508899
SL002539	OPG	Tumor necrosis factor receptor superfamily member 11B	O00300	0.604589
SL000052	Troponin T	Troponin T, cardiac muscle	P45379	0.615631
SL006348	Apo F	Apolipoprotein F	Q13790	0.892806
SL008169	TAGL	Transgelin	Q01995	1.13929
SL006527	FBLN3	EGF-containing fibulin-like extracellular matrix protein 1	Q12805	1.16451
SL012540	SVEP1	Sushi, von Willebrand factor type A, EGF and pentraxin domain-containing protein 1	Q4LDE5	1.23515
SL004968	sTREM-1	Triggering receptor expressed on myeloid cells 1	Q9NP99	1.51397
SL017488	CDCP1	CUB domain-containing protein 1	Q9H5V8	1.60501
SL004674	WISP-2	WNT1-inducible-signaling pathway protein 2	O76076	1.73657
SL012517	RSPO4	R-spondin-4	Q2I0M5	1.892
SL009324	FSTL3	Follistatin-related protein 3	O95633	2.41443
SL005222	SREC-II	Scavenger receptor class F member 2	Q96GP6	3.25269
SL009400	CRDL1	Chordin-like protein 1	Q9BU40	3.41519
SL005360	PGD2 synthase	Prostaglandin-H2 D-isomerase	P41222	3.72141
SL002704	PTN	Pleiotrophin	P21246	4.71623
SL000250	a2-Antiplasmin	Alpha-2-antiplasmin	P08697	.
SL004727	aldolase C	Fructose-bisphosphate aldolase C	P09972	.
SL008130	CRIP2	Cysteine-rich protein 2	P52943	.
SL001690	HE4	WAP four-disulfide core domain protein 2	Q14508	.
SL007954	HSPB6	Heat shock protein beta-6	O14558	.
SL000510	Lysozyme	Lysozyme C	P61626	.
SL002785	N-terminal pro-BNP	N-terminal pro-BNP	P16860	.
SL017248	RSPO1	R-spondin-1	Q2MKA7	.
SL008548	SAP3	Ganglioside GM2 activator	P17900	.
SL007336	SET	Protein SET	Q01105	.
SL012540	SVEP1	Sushi, von Willebrand factor type A, EGF and pentraxin domain-containing protein 1	Q4LDE5	.
SL006119	TFF3	Trefoil factor 3	Q07654	.
SL001800	TNF sR-II	Tumor necrosis factor receptor superfamily member 1B	P20333	.
SL017099	TREM2	Triggering receptor expressed on myeloid cells 2	Q9NZC2	.
SL010390	URB	Coiled-coil domain-containing protein 80	Q76M96	.

## Sheet: Supplementary Table 13LonGenity
Supplementary Table 13. Complete result of SOMAmer reagent targets with Chronological age in LonGenity Cohort
SomaId	Target	Target Full Name	UniProt	Estimate	Std.Error	p value
SL002704	PTN	Pleiotrophin	P21246	0.026219	0.001204	3.20501e-86
SL004674	WISP-2	WNT1-inducible-signaling pathway protein 2	O76076	0.018929	0.000898	4.5965e-82
SL009400	CRDL1	Chordin-like protein 1	Q9BU40	0.0202936	0.0009943	1.4498e-77
SL008169	TAGL	Transgelin	Q01995	0.021484	0.001111	9.69965e-71
SL017248	RSPO1	R-spondin-1	Q2MKA7	0.020777	0.001076	1.09319e-70
SL006527	FBLN3	EGF-containing fibulin-like extracellular matrix protein 1	Q12805	0.0139043	0.0007487	2.61911e-66
SL002644	ERBB1	Epidermal growth factor receptor	P00533	-0.011595	0.000631	2.87029e-65
SL003869	MIC-1	Growth/differentiation factor 15	Q99988	0.027506	0.001499	5.15112e-65
SL011888	SMOC1	SPARC-related modular calcium-binding protein 1	Q9H4F8	0.0103178	0.0006022	1.22971e-57
SL001690	HE4	WAP four-disulfide core domain protein 2	Q14508	0.019149	0.001153	9.27216e-55
SL005360	PGD2 synthase	Prostaglandin-H2 D-isomerase	P41222	0.016133	0.0009931	9.42058e-53
SL001777	Cystatin C	Cystatin-C	P01034	0.0134838	0.0008313	1.64986e-52
SL009324	FSTL3	Follistatin-related protein 3	O95633	0.0133205	0.0008426	2.48575e-50
SL005355	RNase 1	Ribonuclease pancreatic	P07998	0.029652	0.001879	3.66278e-50
SL004580	Macrophage scavenger receptor	Macrophage scavenger receptor types I and II	P21757	0.019341	0.001273	4.76606e-47
SL010390	URB	Coiled-coil domain-containing protein 80	Q76M96	0.0131273	0.0008677	1.1411e-46
SL000250	a2-Antiplasmin	Alpha-2-antiplasmin	P08697	-0.0074289	0.0004984	1.76991e-45
SL004968	sTREM-1	Triggering receptor expressed on myeloid cells 1	Q9NP99	0.017442	0.001188	2.54435e-44
SL002785	N-terminal pro-BNP	N-terminal pro-BNP	P16860	0.049904	0.003409	3.72537e-44
SL005222	SREC-II	Scavenger receptor class F member 2	Q96GP6	0.008967	0.0006149	8.37492e-44
SL000283	b2-Microglobulin	Beta-2-microglobulin	P61769	0.0122019	0.0008564	5.91825e-42
SL019725	ASB9	Ankyrin repeat and SOCS box protein 9	Q96DX5	0.01935	0.00138	6.22926e-41
SL017488	CDCP1	CUB domain-containing protein 1	Q9H5V8	0.019559	0.001397	8.27782e-41
SL007954	HSPB6	Heat shock protein beta-6	O14558	0.018514	0.001321	8.30876e-41
SL006610	ATS13	A disintegrin and metalloproteinase with thrombospondin motifs 13	Q76LX8	-0.0135128	0.0009729	3.24998e-40
SL001800	TNF sR-II	Tumor necrosis factor receptor superfamily member 1B	P20333	0.0137504	0.0009905	4.27147e-40
SL012540	SVEP1	Sushi, von Willebrand factor type A, EGF and pentraxin domain-containing protein 1	Q4LDE5	0.016286	0.001178	6.63262e-40
SL012540	SVEP1	Sushi, von Willebrand factor type A, EGF and pentraxin domain-containing protein 1	Q4LDE5	0.014786	0.001074	1.5238e-39
SL008548	SAP3	Ganglioside GM2 activator	P17900	0.011747	0.0008602	6.39304e-39
SL010847	TMEDA	Transmembrane emp24 domain-containing protein 10	P49755	0.0126571	0.0009502	2.96126e-37
SL007336	SET	Protein SET	Q01105	-0.007849	0.000591	3.45864e-37
SL001800	TNF sR-II	Tumor necrosis factor receptor superfamily member 1B	P20333	0.012312	0.0009278	4.93054e-37
SL019976	SELM	Selenoprotein M	Q8WWX9	0.0124206	0.0009456	2.26443e-36
SL012517	RSPO4	R-spondin-4	Q2I0M5	0.0111674	0.0008549	4.52407e-36
SL012521	COSA1	Collagen alpha-1(XXVIII) chain	Q2UY09	0.0104617	0.0008022	6.24247e-36
SL000510	Lysozyme	Lysozyme C	P61626	0.013444	0.001033	7.63773e-36
SL010378	RET	Proto-oncogene tyrosine-protein kinase receptor Ret	P07949	-0.016217	0.001262	4.62888e-35
SL018509	RSPO3	R-spondin-3	Q9BXY4	0.0085325	0.0006661	7.84954e-35
SL006119	TFF3	Trefoil factor 3	Q07654	0.0142935	0.0011212	1.5886e-34
SL000052	Troponin T	Troponin T, cardiac muscle	P45379	0.015023	0.00118	2.03587e-34
SL001992	TNF sR-I	Tumor necrosis factor receptor superfamily member 1A	P19438	0.014198	0.001129	1.02452e-33
SL008130	CRIP2	Cysteine-rich protein 2	P52943	0.0094759	0.0007553	1.4751e-33
SL008955	ROR2	Tyrosine-protein kinase transmembrane receptor ROR2	Q01974	0.0122147	0.0009743	1.57415e-33
SL002539	OPG	Tumor necrosis factor receptor superfamily member 11B	O00300	0.0136996	0.0011085	9.5089e-33
SL017099	TREM2	Triggering receptor expressed on myeloid cells 2	Q9NZC2	0.020289	0.001644	1.14898e-32
SL017402	PCDGA	Protocadherin gamma-A10	Q9Y5H3	0.0103277	0.0008385	1.76239e-32
SL006348	Apo F	Apolipoprotein F	Q13790	0.018546	0.001518	4.5841e-32
SL004727	aldolase C	Fructose-bisphosphate aldolase C	P09972	-0.012538	0.001035	1.352e-31
SL009021	TWSG1	Twisted gastrulation protein homolog 1	Q9GZX9	0.0070241	0.0005803	1.66012e-31
SL007573	PXDN	Peroxidasin homolog	Q92626	0.018707	0.001552	3.03637e-31
SL005086	FABPA	Fatty acid-binding protein, adipocyte	P15090	0.018495	0.001546	6.59377e-31
SL000466	IGFBP-2	Insulin-like growth factor-binding protein 2	P18065	0.02393	0.00201	1.10374e-30
SL002654	Epithelial cell kinase	Ephrin type-A receptor 2	P29317	0.01212	0.001017	1.14995e-30
SL000522	MMP-12	Macrophage metalloelastase	P39900	0.019695	0.001659	1.84671e-30
SL014092	CDON	Cell adhesion molecule-related/down-regulated by oncogenes	Q4KMG0	-0.0093359	0.0007892	2.64532e-30
SL001888	SLPI	Antileukoproteinase	P03973	0.0097762	0.0008273	3.0683e-30
SL005168	Growth hormone receptor	Growth hormone receptor	P10912	-0.016899	0.001434	3.91351e-30
SL008427	SLIT2	Slit homolog 2 protein	O94813	0.0114267	0.0009718	6.17102e-30
SL006910	Cathepsin V	Cathepsin L2	O60911	-0.013552	0.001156	8.64798e-30
SL008805	TXND5	Thioredoxin domain-containing protein 5	Q8NBS9	0.010013	0.000856	1.11243e-29
SL018509	RSPO3	R-spondin-3	Q9BXY4	0.0077206	0.0006658	3.26031e-29
SL004928	Collagen alpha-3(VI)	Collagen alpha-3(VI) chain	P12111	0.009221	0.000796	3.86596e-29
SL008385	TM149	IGF-like family receptor 1	Q9H665	0.0151403	0.0013082	3.98904e-29
SL018000	PCDGC	Protocadherin gamma-A12	O60330	0.0064931	0.0005607	4.08765e-29
SL006119	TFF3	Trefoil factor 3	Q07654	0.01038	0.0009	6.64652e-29
SL012443	MFAP2	Microfibrillar-associated protein 2	P55001	0.0088349	0.0007682	8.66865e-29
SL000268	Angiostatin	Angiostatin	P00747	-0.00701	0.000613	1.49945e-28
SL020884	AIF1L	Allograft inflammatory factor 1-like	Q9BQI0	0.0103118	0.0009039	2.0384e-28
SL004863	TAJ	Tumor necrosis factor receptor superfamily member 19	Q9NS68	0.0102226	0.0008971	2.64609e-28
SL000695	Lipocalin 2	Neutrophil gelatinase-associated lipocalin	P80188	0.013378	0.001186	7.1521e-28
SL007093	NMB	Neuromedin-B	P08949	0.0093932	0.0008336	9.43836e-28
SL005156	DAN	Neuroblastoma suppressor of tumorigenicity 1	P41271	0.01395	0.001248	2.4149e-27
SL017913	NDST1	Bifunctional heparan sulfate N-deacetylase/N-sulfotransferase 1	P52848	-0.006172	0.0005535	2.67159e-27
SL003201	VEGF sR2	Vascular endothelial growth factor receptor 2	P35968	-0.0081342	0.0007313	3.48715e-27
SL008959	UNC5B	Netrin receptor UNC5B	Q8IZJ1	0.01102	0.00101	3.045e-26
SL012834	SMOC2	SPARC-related modular calcium-binding protein 2	Q9H3U7	0.011025	0.001019	7.20495e-26
SL014732	ATF6A	Cyclic AMP-dependent transcription factor ATF-6 alpha	P18850	-0.0089886	0.0008326	8.89354e-26
SL002506	suPAR	Urokinase plasminogen activator surface receptor	Q03405	0.009237	0.000864	2.5765e-25
SL008099	CAPG	Macrophage-capping protein	P40121	0.018036	0.001689	2.91883e-25
SL012697	ATL1	ADAMTS-like protein 1	Q8N6G6	0.011337	0.001063	3.08749e-25
SL004151	IL-15 Ra	Interleukin-15 receptor subunit alpha	Q13261	0.011968	0.001123	3.59801e-25
SL012520	VWC2	Brorin	Q2TAL6	0.0106719	0.0010074	6.35452e-25
SL005403	Lectin, mannose-binding 2	Vesicular integral-membrane protein VIP36	Q12907	0.0088743	0.0008378	6.7145e-25
SL008040	MYL6B	Myosin light chain 6B	P14649	0.011947	0.001134	1.21835e-24
SL000303	Biotinidase	Biotinidase	P43251	-0.0072214	0.0006864	1.31075e-24
SL004626	ADAMTS-5	A disintegrin and metalloproteinase with thrombospondin motifs 5	Q9UNA0	0.0085273	0.0008246	7.23978e-24
SL002648	PAP1	Regenerating islet-derived protein 3-alpha	Q06141	0.019482	0.001887	8.5012e-24
SL002508	IL-18 BPa	Interleukin-18-binding protein	O95998	0.010898	0.001056	8.76077e-24
SL005115	Spondin-1	Spondin-1	Q9HCB6	0.0080525	0.0007804	8.91907e-24
SL006029	Chitotriosidase-1	Chitotriosidase-1	Q13231	0.022774	0.002226	2.21766e-23
SL000658	GAS1	Growth arrest-specific protein 1	P54826	0.009685	0.000949	2.61366e-23
SL015264	NPDC1	Neural proliferation differentiation and control protein 1	Q9NQX5	0.0072662	0.0007157	4.42917e-23
SL012843	WFDC1	WAP four-disulfide core domain protein 1	Q9HC57	0.011384	0.001124	5.15368e-23
SL018294	F151A	Protein FAM151A	Q8WW52	-0.015626	0.001544	5.70032e-23
SL004532	HBD-1	Beta-defensin 1	P60022	-0.011599	0.00115	7.56737e-23
SL002561	PTHrP	Parathyroid hormone-related protein	P12272	0.0062864	0.0006259	1.31131e-22
SL008353	PENK	Proenkephalin-A	P01210	0.015546	0.001557	1.93439e-22
SL003188	MIG	C-X-C motif chemokine 9	Q07325	0.013463	0.001349	2.33343e-22
SL005608	IGFALS	Insulin-like growth factor-binding protein complex acid labile subunit	P35858	-0.0091762	0.0009236	3.23451e-22
SL012758	RNAS6	Ribonuclease K6	Q93091	0.014873	0.001499	3.37425e-22
SL004789	TIMP-4	Metalloproteinase inhibitor 4	Q99727	0.012303	0.001242	4.06343e-22
SL004120	Discoidin domain receptor 2	Discoidin domain-containing receptor 2	Q16832	0.0081272	0.0008217	5.1406e-22
SL008614	EFNB1	Ephrin-B1	P98172	0.0050567	0.0005152	9.6827e-22
SL004647	Lefty-A	Left-right determination factor 2	O00292	0.010668	0.00109	1.1919e-21
SL000048	Protein C	Vitamin K-dependent protein C	P04070	-0.0068629	0.0007028	1.48198e-21
SL011160	RBM9	RNA binding protein fox-1 homolog 2	O43251	0.0054992	0.0005649	2.05375e-21
SL006193	BT3A3	Butyrophilin subfamily 3 member A3	O00478	0.011668	0.001202	2.42139e-21
SL009530	SIA10	Type 2 lactosamine alpha-2,3-sialyltransferase	Q9Y274	-0.0070438	0.0007287	3.9918e-21
SL009401	SPON2	Spondin-2	Q9BUD6	0.011489	0.001191	4.05113e-21
SL019019	PIANP	PILR alpha-associated neural protein	Q8IYJ0	0.011258	0.001167	4.22487e-21
SL001871	Tetranectin	Tetranectin	P05452	-0.0058208	0.0006042	4.57594e-21
SL004686	TNFSF15	Tumor necrosis factor ligand superfamily member 15	O95150	0.0071058	0.0007379	5.00588e-21
SL008211	AINX	Alpha-internexin	Q16352	0.0059054	0.0006146	6.72888e-21
SL006960	ATOX1	Copper transport protein ATOX1	O00244	0.011153	0.001172	1.28193e-20
SL008414	EphB6	Ephrin type-B receptor 6	O15197	0.006358	0.0006684	1.3705e-20
SL019369	NAGPA	N-acetylglucosamine-1-phosphodiester alpha-N-acetylglucosaminidase	Q9UK23	-0.0088186	0.0009279	1.45302e-20
SL008899	PTPRJ	Receptor-type tyrosine-protein phosphatase eta	Q12913	-0.0049035	0.0005189	2.33548e-20
SL008959	UNC5B	Netrin receptor UNC5B	Q8IZJ1	0.009461	0.001002	2.60025e-20
SL008677	EGFL9	Protein delta homolog 2	Q6UY11	0.010912	0.001156	2.65089e-20
SL000403	Endostatin	Endostatin	P39060	0.0077563	0.0008222	2.75566e-20
SL004557	CD59	CD59 glycoprotein	P13987	0.0082557	0.0008776	3.5589e-20
SL006970	DLL1	Delta-like protein 1	O00548	0.006181	0.000657	3.59308e-20
SL012395	NET1	Netrin-1	O95631	0.0087235	0.0009291	4.09868e-20
SL008631	DSC2	Desmocollin-2	Q02487	0.0076899	0.0008286	1.06607e-19
SL007503	LRP10	Low-density lipoprotein receptor-related protein 10	Q7Z4F1	0.006655	0.0007189	1.28132e-19
SL007033	LTBP4	Latent-transforming growth factor beta-binding protein 4	Q8N2S1	0.008575	0.000927	1.32852e-19
SL003994	BMP-1	Bone morphogenetic protein 1	P13497	-0.011646	0.001263	1.6594e-19
SL000545	Prekallikrein	Plasma kallikrein	P03952	-0.0062071	0.0006794	3.45012e-19
SL005233	XEDAR	Tumor necrosis factor receptor superfamily member 27	Q9HAV5	0.0055578	0.0006107	5.13358e-19
SL010449	Carbonic Anhydrase X	Carbonic anhydrase-related protein 10	Q9NS85	-0.009772	0.001078	6.56583e-19
SL018668	PCD10	Protocadherin-10	Q9P2E7	0.011008	0.001216	7.25204e-19
SL005005	Tenascin-X	Tenascin-X	P22105	-0.007702	0.000852	8.02664e-19
SL008101	NNMT	Nicotinamide N-methyltransferase	P40261	0.0087286	0.0009665	9.01278e-19
SL002519	ERBB3	Receptor tyrosine-protein kinase erbB-3	P21860	-0.0069313	0.0007692	1.01745e-18
SL005572	Gelsolin	Gelsolin	P06396	0.0063168	0.0007039	1.37076e-18
SL000145	IL-1 sRII	Interleukin-1 receptor type 2	P27930	-0.007641	0.000852	1.43811e-18
SL018810	ARHGA	Rho guanine nucleotide exchange factor 10	O15013	-0.004849	0.000541	1.55067e-18
SL015375	C43BP	Collagen type IV alpha-3-binding protein	Q9Y5P4	0.011562	0.001295	2.08821e-18
SL019019	PIANP	PILR alpha-associated neural protein	Q8IYJ0	0.009045	0.001014	2.22418e-18
SL011049	MASP3	Mannan-binding lectin serine protease 1	P48740	-0.00616	0.000695	3.64067e-18
SL020907	CPLX1	Complexin-1	O14810	0.0082939	0.0009356	3.6828e-18
SL004140	Ephrin-A4	Ephrin-A4	P52798	0.0061874	0.0006986	3.95165e-18
SL019971	CPLX2	Complexin-2	Q6PUV4	0.011031	0.001247	4.08915e-18
SL004843	Ephrin-A2	Ephrin-A2	O43921	0.0072917	0.0008281	5.89392e-18
SL012611	VITRN	Vitrin	Q6UXI7	0.0085436	0.0009719	6.45602e-18
SL011111	STX12	Syntaxin-12	Q86Y82	0.0083341	0.0009476	6.48668e-18
SL007079	SCG1	Secretogranin-1	P05060	0.010167	0.001159	7.56221e-18
SL005699	Apo L1	Apolipoprotein L1	O14791	-0.0086343	0.0009854	7.94496e-18
SL008847	CILP2	Cartilage intermediate layer protein 2	Q8IUL8	-0.010291	0.00118	1.10401e-17
SL007342	EWS	RNA-binding protein EWS	Q01844	0.00792	0.0009077	1.14472e-17
SL008831	B4GT1	Beta-1,4-galactosyltransferase 1	P15291	0.0056079	0.0006436	1.21647e-17
SL003324	Coagulation Factor Xa	Coagulation factor Xa	P00742	-0.0062177	0.0007137	1.28243e-17
SL007206	TSP2	Thrombospondin-2	P35442	0.011996	0.001384	1.7889e-17
SL008055	MIME	Mimecan	P20774	0.011619	0.001342	2.02791e-17
SL012761	UCN3	Urocortin-3	Q969E3	0.009249	0.00107	2.14009e-17
SL011109	TPST2	Protein-tyrosine sulfotransferase 2	O60704	-0.0042294	0.0004929	3.53013e-17
SL008360	FLRT2	Leucine-rich repeat transmembrane protein FLRT2	O43155	0.0078468	0.0009149	3.68343e-17
SL003672	SOD3	Extracellular superoxide dismutase [Cu-Zn]	P08294	0.0084004	0.0009831	4.86867e-17
SL007179	EPHB2	Ephrin type-B receptor 2	P29323	0.0058951	0.0006922	6.03315e-17
SL008178	DERM	Dermatopontin	Q07507	0.007579	0.0008903	6.23479e-17
SL003846	sPLA(2)-XIII	Group XIIB secretory phospholipase A2-like protein	Q9BX93	-0.008707	0.001027	8.23751e-17
SL000541	Plasminogen	Plasminogen	P00747	-0.004744	0.00056	8.8047e-17
SL006542	FCN2	Ficolin-2	Q15485	-0.0073117	0.0008643	9.53556e-17
SL002600	CD46	Membrane cofactor protein	P15529	0.0057211	0.0006784	1.20204e-16
SL020276	DPY30	Protein dpy-30 homolog	Q9C005	0.008684	0.001033	1.50496e-16
SL021043	GDF-11/8	Growth/differentiation factor 11/8	O95390|O14793	-0.0077797	0.0009263	1.51999e-16
SL006230	Lumican	Lumican	P51884	0.0058028	0.0006933	1.93376e-16
SL007274	EFNB2	Ephrin-B2	P52799	0.008782	0.001055	2.85e-16
SL008312	PARVA	Alpha-parvin	Q9NVD7	0.007316	0.0008809	3.28e-16
SL001933	Inhibin bB chain	Inhibin beta B chain	P09529	0.01246	0.001512	5.31e-16
SL010471	Testican-2	Testican-2	Q92563	-0.00866	0.001052	5.78e-16
SL017588	LRP11	Low-density lipoprotein receptor-related protein 11	Q86VZ4	0.0070302	0.0008549	6.14e-16
SL018347	MXRA7	Matrix-remodeling-associated protein 7	P84157	0.0072277	0.0008792	6.53e-16
SL011499	PH	Pancreatic hormone	P01298	0.012562	0.001532	7.66e-16
SL002694	Keratin 20	Keratin, type I cytoskeletal 20	P35900	0.011617	0.00142	8.59e-16
SL017987	STX8	Syntaxin-8	Q9UNK0	0.011383	0.001398	1.22e-15
SL006517	ITIH3	Inter-alpha-trypsin inhibitor heavy chain H3	Q06033	0.009097	0.001122	1.47e-15
SL000649	Vimentin	Vimentin	P08670	0.0062752	0.0007743	1.59e-15
SL005231	UNC5H4	Netrin receptor UNC5D	Q6UXZ4	0.009848	0.001219	1.89e-15
SL019788	GBRL1	Gamma-aminobutyric acid receptor-associated protein-like 1	Q9H0R8	0.0054104	0.0006698	1.93e-15
SL004734	Myosin light chain 1	Myosin light chain 3	P08590	0.01924	0.002383	1.93e-15
SL002602	Trefoil factor 2	Trefoil factor 2	Q03403	0.012123	0.001505	2.29e-15
SL008621	ACAM	CXADR-like membrane protein	Q9H6B4	0.0078174	0.0009734	2.79e-15
SL009425	ACYP2	Acylphosphatase-2	P14621	0.010036	0.001255	3.45e-15
SL004354	IL-19	Interleukin-19	Q9UHD0	-0.0072063	0.000901	3.49e-15
SL012542	NELL1	Protein kinase C-binding protein NELL1	Q92832	-0.014828	0.001855	3.58e-15
SL014768	KAP1	cAMP-dependent protein kinase type I-beta regulatory subunit	P31321	0.0079883	0.0009996	3.9e-15
SL006511	COAA1	Collagen alpha-1(X) chain	Q03692	0.009007	0.001129	4.25e-15
SL000343	Cathepsin B	Cathepsin B	P07858	0.011833	0.001492	5.81e-15
SL004911	Calponin-1	Calponin-1	P51911	0.0055382	0.0006981	5.92e-15
SL006528	SEPR	Prolyl endopeptidase FAP	Q12884	-0.0061786	0.0007801	6.27e-15
SL003340	YKL-40	Chitinase-3-like protein 1	P36222	0.03312	0.00419	6.93e-15
SL004851	ALK-1	Serine/threonine-protein kinase receptor R3	P37023	0.0052191	0.0006605	7.5e-15
SL002086	Ficolin-3	Ficolin-3	O75636	-0.0067796	0.0008599	8.45e-15
SL008853	ALDOB	Fructose-bisphosphate aldolase B	P05062	-0.014277	0.001812	8.6e-15
SL016969	CSRP3	Cysteine and glycine-rich protein 3	P50461	0.009367	0.001192	9.97e-15
SL001996	Angiopoietin-2	Angiopoietin-2	O15123	0.010347	0.001317	1.01e-14
SL018288	MDM1	Nuclear protein MDM1	Q8TC05	0.003757	0.0004777	1.01e-14
SL001814	Pseudocholinesterase	Cholinesterase	P06276	-0.0062034	0.0007912	1.16e-14
SL000586	Thrombin	Thrombin	P00734	-0.009642	0.001229	1.16e-14
SL005221	SREC-I	Scavenger receptor class F member 1	Q14162	0.0065269	0.0008332	1.21e-14
SL019123	IGDC4	Immunoglobulin superfamily DCC subclass member 4	Q8TDY8	-0.0072165	0.0009236	1.41e-14
SL004458	Elafin	Elafin	P19957	0.013157	0.001685	1.45e-14
SL017270	CNPY3	Protein canopy homolog 3	Q9BT09	0.01258	0.001609	1.46e-14
SL020101	NRAC	Nutritionally-regulated adipose and cardiac enriched protein homolog	Q8N912	-0.004614	0.000591	1.54e-14
SL012580	NOTUM	Palmitoleoyl-protein carboxylesterase NOTUM	Q6P988	-0.010936	0.001406	1.83e-14
SL019368	CHC10	Coiled-coil-helix-coiled-coil-helix domain-containing protein 10, mitochondrial	Q8WYQ3	0.0067194	0.0008643	1.96e-14
SL013060	SUMO2	Small ubiquitin-related modifier 2	P61956	0.0097774	0.001263	2.44e-14
SL010450	CD48	CD48 antigen	P09326	0.008579	0.001115	3.36e-14
SL011692	PFD2	Prefoldin subunit 2	Q9UHV9	0.004166	0.000542	3.73e-14
SL005356	Neuropeptide W	Neuropeptide W	Q8N729	0.020813	0.002712	3.94e-14
SL002689	BNP	Natriuretic peptides B	P16860	0.008515	0.001109	4.03e-14
SL008016	K6PF	ATP-dependent 6-phosphofructokinase, muscle type	P08237	-0.007706	0.001005	4.11e-14
SL003060	bFGF-R	Fibroblast growth factor receptor 1	P11362	0.0049654	0.0006513	5.72e-14
SL017501	CODA1	Collagen alpha-1(XIII) chain	Q5TAT6	-0.0062236	0.0008163	5.72e-14
SL004338	FGF-20	Fibroblast growth factor 20	Q9NP95	-0.0040332	0.000529	5.82e-14
SL012791	GNPTG	N-acetylglucosamine-1-phosphotransferase subunit gamma	Q9UJJ9	0.003292	0.000432	5.96e-14
SL007429	GPNMB	Transmembrane glycoprotein NMB	Q14956	0.0055878	0.0007348	6.68e-14
SL007096	F16P1	Fructose-1,6-bisphosphatase 1	P09467	-0.013316	0.001755	7.38e-14
SL004980	JTB	Protein JTB	O76095	0.005303	0.0007026	1.03e-13
SL009095	GUAD	Guanine deaminase	Q9Y2T3	-0.0047247	0.0006272	1.14e-13
SL006679	TITIN	Titin	Q8WZ42	0.0057902	0.0007709	1.38e-13
SL021540	KLOTB	Beta-klotho	Q86Z14	-0.009076	0.001211	1.45e-13
SL012754	ASM3A	Acid sphingomyelinase-like phosphodiesterase 3a	Q92484	-0.0054941	0.0007327	1.46e-13
SL014028	ENTP5	Ectonucleoside triphosphate diphosphohydrolase 5	O75356	-0.0068508	0.0009177	1.82e-13
SL013273	RANB3	Ran-binding protein 3	Q9H6Z4	0.0072265	0.0009683	1.87e-13
SL004579	Macrophage mannose receptor	Macrophage mannose receptor 1	P22897	0.006811	0.0009141	2e-13
SL005430	SECTM1	Secreted and transmembrane protein 1	Q8WVN6	0.0053137	0.0007155	2.42e-13
SL018720	CX068	Small integral membrane protein 9	A6NGZ8	-0.0064067	0.0008635	2.55e-13
SL017428	XXLT1	Xyloside xylosyltransferase 1	Q8NBI6	0.0057672	0.0007798	3e-13
SL007198	RNAS4	Ribonuclease 4	P34096	0.0050044	0.0006773	3.12e-13
SL014876	SELW	Selenoprotein W	P63302	0.01012	0.001373	3.63e-13
SL006114	ROR1	Inactive tyrosine-protein kinase transmembrane receptor ROR1	Q01973	0.007592	0.001032	3.84e-13
SL007151	GPDA	Glycerol-3-phosphate dehydrogenase [NAD(+)], cytoplasmic	P21695	-0.011213	0.001523	3.92e-13
SL008728	NRX3B	Neurexin-3-beta	Q9HDB5	0.007485	0.001018	4.04e-13
SL020462	NRX3A	Neurexin-3	Q9Y4C0	0.007661	0.001044	4.43e-13
SL008856	HPRT	Hypoxanthine-guanine phosphoribosyltransferase	P00492	-0.00769	0.001048	4.63e-13
SL007246	GSHB	Glutathione synthetase	P48637	-0.004347	0.000593	4.72e-13
SL018998	MANS1	MANSC domain-containing protein 1	Q9H8J5	0.006818	0.0009316	5.11e-13
SL020925	CRBB1	Beta-crystallin B1	P53674	0.006813	0.0009321	5.52e-13
SL006399	DCAK1	Serine/threonine-protein kinase DCLK1	O15075	0.007473	0.001023	5.7e-13
SL012771	XTP3B	Endoplasmic reticulum lectin 1	Q96DZ1	0.0061098	0.0008377	6.29e-13
SL012364	P4HA2	Prolyl 4-hydroxylase subunit alpha-2	O15460	-0.003494	0.00048	7.01e-13
SL000045	IGFBP-3	Insulin-like growth factor-binding protein 3	P17936	-0.006748	0.0009287	7.52e-13
SL003760	p130	Retinoblastoma-like protein 2	Q08999	0.007656	0.001058	9.07e-13
SL003320	VEGF-D	Vascular endothelial growth factor D	O43915	0.009017	0.001248	1.02e-12
SL003022	a1-Microglobulin	Alpha-1-microglobulin	P02760	0.0059118	0.0008198	1.1e-12
SL004806	Nectin-like protein 3	Cell adhesion molecule 2	Q8N3J6	0.008006	0.001114	1.28e-12
SL005172	IGFBP-6	Insulin-like growth factor-binding protein 6	P24592	0.0050945	0.0007093	1.33e-12
SL003167	BLC	C-X-C motif chemokine 13	O43927	0.008512	0.001186	1.45e-12
SL010961	MTAP	S-methyl-5'-thioadenosine phosphorylase	Q13126	-0.0045249	0.0006316	1.58e-12
SL017091	TMX3	Protein disulfide-isomerase TMX3	Q96JJ7	0.005329	0.0007457	1.74e-12
SL020978	GBRAP	Gamma-aminobutyric acid receptor-associated protein	O95166	0.004983	0.0007021	2.43e-12
SL009412	DKK3	Dickkopf-related protein 3	Q9UBP4	0.0068895	0.0009736	2.77e-12
SL005160	ESAM	Endothelial cell-selective adhesion molecule	Q96AP7	0.0061355	0.0008677	2.9e-12
SL007665	GREM2	Gremlin-2	Q9H772	0.0058012	0.0008213	3.05e-12
SL012852	CBLN4	Cerebellin-4	Q9NTU7	-0.0069268	0.0009808	3.08e-12
SL009033	CM35H	CMRF35-like molecule 8	Q9UGN4	0.008389	0.001188	3.13e-12
SL000002	VEGF	Vascular endothelial growth factor A	P15692	0.0043704	0.0006191	3.18e-12
SL005084	Periostin	Periostin	Q15063	0.008064	0.001143	3.26e-12
SL019967	KCNF1	Potassium voltage-gated channel subfamily F member 1	Q9H3M0	-0.0031153	0.0004434	4.05e-12
SL019372	CASQ1	Calsequestrin-1	P31415	-0.0037582	0.0005359	4.34e-12
SL009047	SEM4B	Semaphorin-4B	Q9NPR2	0.0063218	0.0009029	4.7e-12
SL004693	Nectin-2	Nectin-2	Q92692	0.0058513	0.0008381	5.33e-12
SL002755	PAPP-A	Pappalysin-1	Q13219	0.01143	0.001639	5.58e-12
SL016438	EPHB1	Ephrin type-B receptor 1	P54762	0.0062734	0.0008998	5.81e-12
SL003755	Mcl-1	Induced myeloid leukemia cell differentiation protein Mcl-1	Q07820	0.00769	0.001103	5.84e-12
SL004914	PPase	Inorganic pyrophosphatase	Q15181	-0.007053	0.001016	6.9e-12
SL002782	Adrenomedullin	Adrenomedullin	P35318	0.0046522	0.0006705	7.35e-12
SL019367	TRABD	TraB domain-containing protein	Q9H4I3	-0.0032826	0.0004736	7.69e-12
SL011502	CALCB	Calcitonin gene-related peptide 2	P10092	0.0063729	0.0009256	1.04e-11
SL020985	MLP3A	Microtubule-associated proteins 1A/1B light chain 3A	Q9H492	0.0073762	0.0010724	1.07e-11
SL000247	6-Phosphogluconate dehydrogenase	6-phosphogluconate dehydrogenase, decarboxylating	P52209	-0.017904	0.002606	1.14e-11
SL016423	OST48	Dolichyl-diphosphooligosaccharide--protein glycosyltransferase 48 kDa subunit	P39656	0.0055024	0.0008013	1.17e-11
SL011179	CAN2	Calpain-2 catalytic subunit	P17655	0.00744	0.001085	1.23e-11
SL004260	resistin	Resistin	Q9HD89	0.008659	0.001264	1.3e-11
SL005193	JAM-B	Junctional adhesion molecule B	P57087	0.0050321	0.0007367	1.49e-11
SL006830	complement factor H-related 5	Complement factor H-related protein 5	Q9BXR6	-0.0052681	0.0007721	1.54e-11
SL004871	DR6	Tumor necrosis factor receptor superfamily member 21	O75509	0.0048222	0.0007076	1.62e-11
SL017967	CD72	B-cell differentiation antigen CD72	P21854	0.0051553	0.0007564	1.65e-11
SL004845	EphB4	Ephrin type-B receptor 4	P54760	0.0066231	0.0009722	1.67e-11
SL020295	DCP1A	mRNA-decapping enzyme 1A	Q9NPI6	0.0055736	0.0008192	1.77e-11
SL012561	REG4	Regenerating islet-derived protein 4	Q9BYZ8	0.009454	0.00139	1.77e-11
SL017963	DRB3	HLA class II histocompatibility antigen, DR beta 3 chain	P79483	-0.0058694	0.0008632	1.8e-11
SL012570	ISK52	Serine protease inhibitor Kazal-type 14	Q6IE38	0.0055763	0.0008209	1.91e-11
SL005789	Stanniocalcin-1	Stanniocalcin-1	P52823	0.0065482	0.0009652	2e-11
SL006317	FJX1	Four-jointed box protein 1	Q86VR8	0.0067453	0.0009946	2.03e-11
SL003849	FGF9	Fibroblast growth factor 9	P31371	-0.0050708	0.0007479	2.06e-11
SL005492	Aminopeptidase	Carboxypeptidase Q	Q9Y646	-0.006876	0.001015	2.11e-11
SL000405	Endothelin 2	Endothelin-2	P20800	0.0065225	0.0009618	2.12e-11
SL018490	SIG12	Sialic acid-binding Ig-like lectin 12	Q96PQ1	-0.008689	0.001282	2.12e-11
SL018265	SPAT9	Spermatogenesis-associated protein 9	Q9BWV2	0.0083001	0.0012243	2.18e-11
SL018474	ADH4	Alcohol dehydrogenase 4	P08319	-0.013639	0.002015	2.23e-11
SL003183	IP-10	C-X-C motif chemokine 10	P02778	0.009147	0.001351	2.24e-11
SL004530	HD-5	Defensin-5	Q01523	0.012658	0.001872	2.34e-11
SL021343	ADPRH	[Protein ADP-ribosylarginine] hydrolase	P54922	-0.0049452	0.0007343	2.84e-11
SL001774	FABP	Fatty acid-binding protein, heart	P05413	0.01014	0.001507	2.86e-11
SL001737	STRATIFIN	14-3-3 protein sigma	P31947	0.008176	0.001215	2.92e-11
SL018718	CENPW	Centromere protein W	Q5EE01	-0.0052552	0.0007818	3.05e-11
SL014572	LST1	Leukocyte-specific transcript 1 protein	O00453	0.0062764	0.0009355	3.31e-11
SL003190	MIP-5	C-C motif chemokine 15	Q16663	0.0064865	0.0009682	3.57e-11
SL007207	TSP4	Thrombospondin-4	P35443	0.0064501	0.0009637	3.63e-11
SL004357	Myostatin	Growth/differentiation factor 8	O14793	-0.004158	0.000621	3.67e-11
SL015106	JPH3	Junctophilin-3	Q8WXH2	-0.003272	0.0004896	4.03e-11
SL012846	CRAC1	Cartilage acidic protein 1	Q9NQ79	0.007946	0.001191	4.09e-11
SL018823	CD14	Monocyte differentiation antigen CD14	P08571	0.0047748	0.0007161	4.29e-11
SL005574	Aminoacylase-1	Aminoacylase-1	Q03154	-0.013295	0.001994	4.32e-11
SL004467	protein Z inhibitor	Protein Z-dependent protease inhibitor	Q9UK55	-0.007521	0.001128	4.42e-11
SL013277	SRA1	Steroid receptor RNA activator 1	Q9HD15	0.0063549	0.0009539	4.51e-11
SL007039	CSDE1	Cold shock domain-containing protein E1	O75534	-0.0054327	0.0008159	4.69e-11
SL007616	MMP19	Matrix metalloproteinase-19	Q99542	0.0065449	0.0009848	4.97e-11
SL000251	a2-HS-Glycoprotein	Alpha-2-HS-glycoprotein	P02765	-0.004664	0.000702	4.99e-11
SL018318	SLAF1	Signaling lymphocytic activation molecule	Q13291	0.0059924	0.0009042	5.65e-11
SL012858	GALP	Galanin-like peptide	Q9UBC7	-0.004545	0.0006858	5.72e-11
SL005396	AZGP1	Zinc-alpha-2-glycoprotein	P25311	0.0046995	0.0007126	6.86e-11
SL016506	CHP1	Calcineurin B homologous protein 1	Q99653	0.0039961	0.0006087	8.6e-11
SL018085	SLIK4	SLIT and NTRK-like protein 4	Q8IW52	0.006601	0.001007	9.04e-11
SL017092	NETO1	Neuropilin and tolloid-like protein 1	Q8TDF5	0.004179	0.000639	1e-10
SL016402	PRPS2	Ribose-phosphate pyrophosphokinase 2	P11908	-0.008133	0.001247	1.11e-10
SL000325	C9	Complement component C9	P02748	0.004635	0.0007111	1.13e-10
SL017108	NOE1	Noelin	Q99784	0.0057937	0.0008888	1.15e-10
SL010464	LRIG3	Leucine-rich repeats and immunoglobulin-like domains protein 3	Q6UXM1	-0.0048597	0.0007486	1.34e-10
SL014636	PTGD2	Hematopoietic prostaglandin D synthase	O60760	-0.00749	0.001154	1.36e-10
SL012493	MFAP5	Microfibrillar-associated protein 5	Q13361	-0.0062485	0.0009652	1.5e-10
SL009349	FSTL1	Follistatin-related protein 1	Q12841	0.0034537	0.0005337	1.51e-10
SL011968	Omentin	Intelectin-1	Q8WWA0	0.008068	0.001248	1.63e-10
SL004142	Ephrin-B3	Ephrin-B3	Q15768	-0.0054368	0.0008414	1.66e-10
SL004733	sLRP1	Low-density lipoprotein receptor-related protein 1, soluble	Q07954	0.003784	0.0005871	1.83e-10
SL019731	TEAD4	Transcriptional enhancer factor TEF-3	Q15561	0.002894	0.0004495	1.91e-10
SL008091	ACTN2	Alpha-actinin-2	P35609	0.01583	0.002461	1.95e-10
SL013858	CHFR	E3 ubiquitin-protein ligase CHFR	Q96EP1	-0.0027668	0.0004303	2e-10
SL010371	CD39	Ectonucleoside triphosphate diphosphohydrolase 1	P49961	0.004674	0.0007284	2.17e-10
SL020172	RXFP1	Relaxin receptor 1	Q9HBX9	-0.0032008	0.0005006	2.52e-10
SL011048	ANTR2	Anthrax toxin receptor 2	P58335	-0.007716	0.001208	2.59e-10
SL010288	Carbonic anhydrase 6	Carbonic anhydrase 6	P23280	-0.015545	0.002434	2.6e-10
SL002763	Kallikrein 11	Kallikrein-11	Q9UBX7	0.007476	0.001172	2.76e-10
SL019158	T23O	Tryptophan 2,3-dioxygenase	P48775	-0.0057318	0.0009003	2.96e-10
SL008810	NEGR1	Neuronal growth regulator 1	Q7Z3B1	0.0036849	0.0005789	3e-10
SL006992	MATN3	Matrilin-3	O15232	0.007608	0.001201	3.6e-10
SL010375	ASAH2	Neutral ceramidase	Q9NR71	-0.008529	0.001347	3.62e-10
SL017429	CPN2	Carboxypeptidase N subunit 2	P22792	-0.0051952	0.0008205	3.65e-10
SL007986	TRIO	Triple functional domain protein	O75962	-0.00505	0.0007973	3.71e-10
SL008888	PDC6I	Programmed cell death 6-interacting protein	Q8WUM4	-0.007853	0.001241	3.73e-10
SL003820	FADD	FAS-associated death domain protein	Q13158	-0.0047551	0.0007512	3.8e-10
SL012386	C1QRF	C1q-related factor	O75973	0.0050535	0.0007996	3.94e-10
SL008102	MDHC	Malate dehydrogenase, cytoplasmic	P40925	-0.007204	0.00114	3.94e-10
SL006397	NRP1	Neuropilin-1	O14786	0.0048627	0.0007698	4e-10
SL008778	ENPP2	Ectonucleotide pyrophosphatase/phosphodiesterase family member 2	Q13822	0.007452	0.00118	4.07e-10
SL008480	ACBP	Acyl-CoA-binding protein	P07108	0.00668	0.00106	4.45e-10
SL010628	GOLM1	Golgi membrane protein 1	Q8NBJ4	0.008872	0.001409	4.59e-10
SL012538	ARMEL	Cerebral dopamine neurotrophic factor	Q49AH0	0.0051809	0.0008248	5.05e-10
SL020948	RT4I1	Reticulon-4-interacting protein 1, mitochondrial	Q8WWV3	0.0044476	0.0007085	5.23e-10
SL013198	CCD50	Coiled-coil domain-containing protein 50	Q8IVM0	0.004857	0.0007753	5.61e-10
SL006541	TMED2	Transmembrane emp24 domain-containing protein 2	Q15363	0.0026233	0.0004193	5.96e-10
SL020995	MLF1	Myeloid leukemia factor 1	P58340	-0.0044295	0.0007085	5.99e-10
SL009198	Prolylcarboxypeptidase	Lysosomal Pro-X carboxypeptidase	P42785	-0.0056876	0.0009094	5.99e-10
SL020132	NP1L2	Nucleosome assembly protein 1-like 2	Q9ULW6	-0.0032968	0.0005275	6.1e-10
SL004556	DAF	Complement decay-accelerating factor	P08174	0.0046388	0.0007429	6.29e-10
SL017261	LECT2	Leukocyte cell-derived chemotaxin-2	O14960	-0.008362	0.001341	6.56e-10
SL004460	fibulin 5	Fibulin-5	Q9UBX5	0.0055339	0.0008888	7.01e-10
SL004726	CD97	CD97 antigen	P48960	0.005836	0.000939	7.56e-10
SL003301	Ck-b-8-1	Ck-beta-8-1	P55773	0.007248	0.001167	7.84e-10
SL019894	PIWL1	Piwi-like protein 1	Q96J94	-0.004885	0.000787	8.03e-10
SL008370	PCSK1	ProSAAS	Q9UHG2	0.0041864	0.0006753	8.46e-10
SL008268	HTRA1	Serine protease HTRA1	Q92743	0.0046619	0.0007536	9e-10
SL010457	DLL4	Delta-like protein 4	Q9NR61	0.0052672	0.0008531	9.73e-10
SL008286	VAT1	Synaptic vesicle membrane protein VAT-1 homolog	Q99536	-0.010997	0.001782	9.89e-10
SL000474	IL-16	Interleukin-16	Q14005	0.00654	0.001061	1.04e-09
SL008517	IGLL1	Immunoglobulin lambda-like polypeptide 1	P15814	-0.015498	0.002517	1.07e-09
SL017588	LRP11	Low-density lipoprotein receptor-related protein 11	Q86VZ4	0.008072	0.001314	1.15e-09
SL000591	TIMP-1	Metalloproteinase inhibitor 1	P01033	0.004607	0.00075	1.17e-09
SL012438	REG1B	Lithostathine-1-beta	P48304	0.009073	0.001478	1.2e-09
SL007091	MGP	Matrix Gla protein	P08493	0.0049343	0.0008039	1.21e-09
SL018368	F177A	Protein FAM177A1	Q8N128	-0.0058712	0.0009574	1.25e-09
SL009127	CD320	CD320 antigen	Q9NPF0	0.006471	0.001055	1.28e-09
SL008179	RHG01	Rho GTPase-activating protein 1	Q07960	0.0053286	0.0008697	1.3e-09
SL004671	BAFF Receptor	Tumor necrosis factor receptor superfamily member 13C	Q96RJ3	-0.0056561	0.0009239	1.33e-09
SL019540	MYSM1	Histone H2A deubiquitinase MYSM1	Q5VVJ2	-0.0035653	0.0005829	1.4e-09
SL017103	TIGIT	T-cell immunoreceptor with Ig and ITIM domains	Q495A1	0.0058471	0.0009613	1.73e-09
SL009334	FOLR2	Folate receptor beta	P14207	0.0046385	0.0007637	1.77e-09
SL018771	RM21	39S ribosomal protein L21, mitochondrial	Q7Z2W9	-0.006673	0.001101	1.92e-09
SL004305	Topoisomerase I	DNA topoisomerase 1	P11387	-0.0057357	0.0009471	2.01e-09
SL006352	PCYOX	Prenylcysteine oxidase 1	Q9UHG3	-0.006059	0.001003	2.12e-09
SL001720	VCAM-1	Vascular cell adhesion protein 1	P19320	0.00688	0.001139	2.15e-09
SL019414	CR3L4	Cyclic AMP-responsive element-binding protein 3-like protein 4	Q8TEY5	0.0052629	0.0008713	2.19e-09
SL013037	LAP2B	Lamina-associated polypeptide 2, isoforms beta/gamma	P42167	0.007594	0.001258	2.25e-09
SL018448	PACA	Pituitary adenylate cyclase-activating polypeptide	P18509	-0.003578	0.0005934	2.39e-09
SL014270	CLM6	CMRF35-like molecule 6	Q08708	0.0057592	0.0009577	2.55e-09
SL005703	Notch 1	Neurogenic locus notch homolog protein 1	P46531	-0.0027431	0.0004566	2.63e-09
SL012743	PACAP	Marginal zone B- and B1-cell-specific protein	Q8WU39	0.00902	0.001508	3.07e-09
SL019363	DNJB9	DnaJ homolog subfamily B member 9	Q9UBS3	0.006987	0.00117	3.23e-09
SL009424	KGP1B	cGMP-dependent protein kinase 1, beta isozyme	Q13976	-0.0028283	0.0004736	3.28e-09
SL008049	FAAA	Fumarylacetoacetase	P16930	-0.006222	0.001042	3.29e-09
SL008634	MOTI	Promotilin	P12872	0.01532	0.002568	3.36e-09
SL010468	RGMB	RGM domain family member B	Q6NW40	0.0040982	0.0006882	3.6e-09
SL008937	RNT2	Ribonuclease T2	O00584	0.006094	0.001025	3.82e-09
SL002688	Osteopontin	Osteopontin	P10451	0.006402	0.00108	4.21e-09
SL011102	RPN1	Dolichyl-diphosphooligosaccharide--protein glycosyltransferase subunit 1	P04843	0.00798	0.001347	4.34e-09
SL003655	Transketolase	Transketolase	P29401	-0.007249	0.001225	4.43e-09
SL002505	ANP	Atrial natriuretic factor	P01160	0.0050134	0.0008475	4.6e-09
SL000645	MMP-10	Stromelysin-2	P09238	0.008705	0.001475	4.95e-09
SL002805	Collagen Type III	Collagen Type III	P02461	-0.0050736	0.0008602	5.03e-09
SL005851	Keratin-1	Keratin, type II cytoskeletal 1	P04264	0.007743	0.001314	5.18e-09
SL007957	TPP1	Tripeptidyl-peptidase 1	O14773	-0.0041319	0.0007012	5.2e-09
SL018438	LIRA4	Leukocyte immunoglobulin-like receptor subfamily A member 4	P59901	-0.006429	0.001091	5.27e-09
SL012368	TLL1	Tolloid-like protein 1	O43897	-0.0051816	0.0008798	5.29e-09
SL007095	DHPR	Dihydropteridine reductase	P09417	-0.006074	0.001033	5.55e-09
SL021005	HIF1N	Hypoxia-inducible factor 1-alpha inhibitor	Q9NWT6	-0.0027241	0.0004643	6.17e-09
SL019796	CACO2	Calcium-binding and coiled-coil domain-containing protein 2	Q13137	0.0032327	0.0005518	6.41e-09
SL010800	LANC1	LanC-like protein 1	O43813	-0.009466	0.001621	7.04e-09
SL002731	Fas, soluble	Tumor necrosis factor receptor superfamily member 6	P25445	0.0045286	0.0007768	7.48e-09
SL004304	STX1a	Syntaxin-1A	Q16623	0.0057767	0.0009928	7.97e-09
SL004827	S100A6	Protein S100-A6	P06703	-0.00973	0.001676	8.66e-09
SL020149	F1712	Protein FAM171A2	A8MVW0	-0.0026491	0.0004566	8.9e-09
SL005153	CNTFR alpha	Ciliary neurotrophic factor receptor subunit alpha	P26992	0.0044111	0.0007607	8.92e-09
SL004015	TAFI	Carboxypeptidase B2	Q96IY4	-0.0031939	0.0005513	9.24e-09
SL000070	Glypican 3	Glypican-3	P51654	-0.006955	0.001203	9.83e-09
SL014228	SLAF6	SLAM family member 6	Q96DU3	0.0040006	0.0006932	1.06e-08
SL012361	ATS3	A disintegrin and metalloproteinase with thrombospondin motifs 3	O15072	-0.0028418	0.0004929	1.1e-08
SL007377	STX4	Syntaxin-4	Q12846	0.009128	0.001583	1.1e-08
SL003704	BID	BH3-interacting domain death agonist	P55957	0.0051527	0.0008951	1.15e-08
SL018693	QPCTL	Glutaminyl-peptide cyclotransferase-like protein	Q9NXS2	0.006025	0.001047	1.16e-08
SL019816	SENP7	Sentrin-specific protease 7	Q9BQF6	-0.0025043	0.0004352	1.17e-08
SL018410	NLGN1	Neuroligin-1	Q8N2Q7	0.0057492	0.0009998	1.19e-08
SL014070	SLIK5	SLIT and NTRK-like protein 5	O94991	0.0059475	0.001035	1.21e-08
SL000064	Kallikrein 7	Kallikrein-7	P49862	-0.006087	0.001059	1.22e-08
SL000414	Factor B	Complement factor B	P00751	-0.0032211	0.0005619	1.31e-08
SL005059	TGF-b R III	Transforming growth factor beta receptor type 3	Q03167	0.0043463	0.0007594	1.38e-08
SL019219	SEM4F	Semaphorin-4F	O95754	-0.0029544	0.0005175	1.53e-08
SL011448	TNR4	Tumor necrosis factor receptor superfamily member 4	P43489	0.003205	0.0005619	1.56e-08
SL012863	ENPP5	Ectonucleotide pyrophosphatase/phosphodiesterase family member 5	Q9UJA9	-0.006979	0.001224	1.57e-08
SL006108	CD5L	CD5 antigen-like	O43866	0.010443	0.001836	1.68e-08
SL004296	Myokinase, human	Adenylate kinase isoenzyme 1	P00568	-0.010988	0.001933	1.71e-08
SL003643	Glutathione S-transferase Pi	Glutathione S-transferase P	P09211	0.007752	0.001364	1.73e-08
SL013877	PRGC1	Peroxisome proliferator-activated receptor gamma coactivator 1-alpha	Q9UBK2	-0.0027865	0.0004901	1.74e-08
SL019472	SRSF7	Serine/arginine-rich splicing factor 7	Q16629	0.0047183	0.0008305	1.76e-08
SL003302	MPIF-1	C-C motif chemokine 23	P55773	0.005927	0.001044	1.8e-08
SL005753	Spastin	Spastin	Q9UBP0	-0.0033059	0.0005826	1.86e-08
SL000342	Catalase	Catalase	P04040	-0.01321	0.002335	1.99e-08
SL017996	SDF2L	Stromal cell-derived factor 2-like protein 1	Q9HCN8	0.004228	0.000747	1.99e-08
SL020269	SPSB1	SPRY domain-containing SOCS box protein 1	Q96BD6	-0.0030773	0.0005437	2e-08
SL004490	TLR1	Toll-like receptor 1	Q15399	-0.003477	0.0006153	2.11e-08
SL012449	WNT3A	Protein Wnt-3a	P56704	-0.006139	0.001087	2.11e-08
SL010458	Endocan	Endothelial cell-specific molecule 1	Q9NQ30	0.005835	0.001034	2.19e-08
SL017110	C1GLC	C1GALT1-specific chaperone 1	Q96EU7	-0.0032151	0.0005716	2.41e-08
SL005988	HN1	Hematological and neurological expressed 1 protein	Q9UK76	-0.014615	0.002603	2.57e-08
SL004670	Artemin	Artemin	Q5T4W7	-0.0027516	0.0004903	2.65e-08
SL010628	GOLM1	Golgi membrane protein 1	Q8NBJ4	0.009524	0.001703	2.88e-08
SL010501	MP2K2	Dual specificity mitogen-activated protein kinase kinase 2	P36507	0.008061	0.001443	3e-08
SL000431	Gc-Globulin, Mixed Type	Vitamin D-binding protein	P02774	-0.0026963	0.0004828	3.03e-08
SL017988	TOIP2	Torsin-1A-interacting protein 2	Q8NFQ8	0.004173	0.000747	3.06e-08
SL012426	KALM	Anosmin-1	P23352	0.0052241	0.0009357	3.08e-08
SL004335	FGF-17	Fibroblast growth factor 17	O60258	-0.0020067	0.0003597	3.15e-08
SL008667	BGLR	Beta-glucuronidase	P08236	-0.011213	0.002011	3.16e-08
SL015125	TP4A1	Protein tyrosine phosphatase type IVA 1	Q93096	-0.0032669	0.0005858	3.2e-08
SL012727	FGFP3	Fibroblast growth factor-binding protein 3	Q8TAT2	0.0053404	0.0009592	3.32e-08
SL007950	ODPX	Pyruvate dehydrogenase protein X component, mitochondrial	O00330	0.0053249	0.0009577	3.47e-08
SL014470	BCAR3	Breast cancer anti-estrogen resistance protein 3	O75815	-0.0033419	0.0006012	3.51e-08
SL002560	Siglec-5	Sialic acid-binding Ig-like lectin 5	O15389	0.009995	0.001799	3.54e-08
SL005184	IL-23	Interleukin-23	P29460|Q9NPF7	0.007001	0.001261	3.63e-08
SL017389	BAGE2	B melanoma antigen 2	Q86Y30	0.005634	0.001015	3.65e-08
SL005262	PNP	Purine nucleoside phosphorylase	P00491	-0.008915	0.001606	3.68e-08
SL000558	Prothrombin	Prothrombin	P00734	-0.0032019	0.0005781	3.91e-08
SL008810	NEGR1	Neuronal growth regulator 1	Q7Z3B1	0.003763	0.0006801	4.02e-08
SL015300	TMEM9	Transmembrane protein 9	Q9P0T7	-0.0041533	0.0007506	4.04e-08
SL020207	ORN	Oligoribonuclease, mitochondrial	Q9Y3B8	-0.006982	0.001262	4.08e-08
SL003733	SMAC	Diablo homolog, mitochondrial	Q9NR28	0.0043386	0.0007843	4.08e-08
SL010851	UT1	Urea transporter 1	Q13336	-0.003119	0.0005645	4.24e-08
SL018045	KI2S2	Killer cell immunoglobulin-like receptor 2DS2	P43631	0.012987	0.002353	4.32e-08
SL012524	DB135	Beta-defensin 135	Q30KP9	0.005425	0.000984	4.51e-08
SL004840	Apo A-V	Apolipoprotein A-V	Q6Q788	-0.010335	0.001879	4.81e-08
SL019191	NXT1	NTF2-related export protein 1	Q9UKK6	0.004171	0.000759	4.98e-08
SL004804	Nectin-like protein 1	Cell adhesion molecule 3	Q8N126	0.0050567	0.0009203	5e-08
SL018348	CL070	Single-pass membrane and coiled-coil domain-containing protein 2	A6NFE2	-0.0026384	0.0004802	5.1e-08
SL020163	S35G2	Solute carrier family 35 member G2	Q8TBE7	-0.009987	0.001821	5.26e-08
SL008852	HPPD	4-hydroxyphenylpyruvate dioxygenase	P32754	-0.0047366	0.0008641	5.33e-08
SL005694	Peroxiredoxin-6	Peroxiredoxin-6	P30041	-0.007683	0.001402	5.41e-08
SL004137	EphA1	Ephrin type-A receptor 1	P21709	0.008557	0.001562	5.45e-08
SL008066	MYP0	Myelin protein P0	P25189	0.006314	0.001153	5.54e-08
SL000272	Antithrombin III	Antithrombin-III	P01008	-0.0026433	0.000483	5.6e-08
SL004710	ITI heavy chain H1	Inter-alpha-trypsin inhibitor heavy chain H1	P19827	-0.0033453	0.0006117	5.76e-08
SL019908	ZN334	Zinc finger protein 334	Q9HCZ1	-0.0030976	0.0005666	5.83e-08
SL019064	RUFY1	RUN and FYVE domain-containing protein 1	Q96T51	-0.004367	0.0008004	6.2e-08
SL003648	Rab GDP dissociation inhibitor beta	Rab GDP dissociation inhibitor beta	P50395	-0.006934	0.001271	6.22e-08
SL008942	SIRB1	Signal-regulatory protein beta-1	O00241	0.011595	0.002128	6.41e-08
SL012769	FAM3D	Protein FAM3D	Q96BQ1	0.015232	0.002799	6.62e-08
SL012707	PCSK9	Proprotein convertase subtilisin/kexin type 9	Q8NBP7	-0.006327	0.001163	6.71e-08
SL008440	Alcadein alpha-1	Calsyntenin-1	O94985	-0.0038409	0.0007062	6.79e-08
SL005288	PPase 2	Inorganic pyrophosphatase 2, mitochondrial	Q9H2U2	-0.0028898	0.000532	7.08e-08
SL005200	MICB	MHC class I polypeptide-related sequence B	Q29980	0.007889	0.001454	7.26e-08
SL000531	OTCase	Ornithine carbamoyltransferase, mitochondrial	P00480	-0.014083	0.002603	7.9e-08
SL007647	SRXN1	Sulfiredoxin-1	Q9BYN0	-0.0049368	0.0009136	8.24e-08
SL000459	IgA	Immunoglobulin A	P01876|P01877	0.009109	0.001688	8.47e-08
SL008046	CBR1	Carbonyl reductase [NADPH] 1	P16152	0.007854	0.001457	8.78e-08
SL018028	HS3S5	Heparan sulfate glucosamine 3-O-sulfotransferase 5	Q8IZT8	-0.0040402	0.0007504	9.19e-08
SL012469	GPC5	Glypican-5	P78333	-0.006476	0.001204	9.46e-08
SL017113	CA056	Protein MENT	Q9BUN1	-0.007163	0.001333	9.57e-08
SL014911	MGAT2	Alpha-1,6-mannosyl-glycoprotein 2-beta-N-acetylglucosaminyltransferase	Q10469	-0.0031269	0.0005821	9.74e-08
SL019875	S4A8	Electroneutral sodium bicarbonate exchanger 1	Q2Y0W8	-0.0037883	0.0007054	9.87e-08
SL011227	PEA15	Astrocytic phosphoprotein PEA-15	Q15121	0.005705	0.001064	1.02e-07
SL007218	COFA1	Collagen alpha-1(XV) chain	P39059	0.004228	0.0007897	1.07e-07
SL012352	LAD1	Ladinin-1	O00515	-0.0023657	0.0004428	1.15e-07
SL016455	LRC32	Leucine-rich repeat-containing protein 32	Q14392	0.0046661	0.0008739	1.16e-07
SL018548	alpha-1-antichymotrypsin complex	Alpha-1-antichymotrypsin complex	P01011	0.006995	0.00131	1.18e-07
SL008323	GRHPR	Glyoxylate reductase/hydroxypyruvate reductase	Q9UBQ7	-0.006163	0.001156	1.2e-07
SL004742	Afamin	Afamin	P43652	-0.0041406	0.0007768	1.21e-07
SL010876	GLTD2	Glycolipid transfer protein domain-containing protein 2	A6NH11	-0.0053014	0.0009958	1.25e-07
SL012879	INSL6	Insulin-like peptide INSL6	Q9Y581	-0.0018992	0.0003568	1.28e-07
SL018482	QSOX2	Sulfhydryl oxidase 2	Q6ZRP7	-0.006662	0.001253	1.28e-07
SL018338	B3GN2	N-acetyllactosaminide beta-1,3-N-acetylglucosaminyltransferase 2	Q9NY97	-0.0030409	0.0005717	1.29e-07
SL012454	ISK7	Serine protease inhibitor Kazal-type 7	P58062	0.006663	0.001254	1.32e-07
SL012999	GLRX3	Glutaredoxin-3	O76003	-0.009449	0.001782	1.4e-07
SL018399	ISK9	Serine protease inhibitor Kazal-type 9	Q5DT21	-0.0060255	0.0011366	1.42e-07
SL014875	TRA2B	Transformer-2 protein homolog beta	P62995	0.00631	0.001191	1.44e-07
SL008832	CRGD	Gamma-crystallin D	P07320	-0.002246	0.000424	1.48e-07
SL006491	BIEA	Biliverdin reductase A	P53004	-0.008576	0.001622	1.52e-07
SL012704	SUMF1	Sulfatase-modifying factor 1	Q8NBK3	0.005654	0.001072	1.62e-07
SL004350	IL-17B	Interleukin-17B	Q9UHF5	-0.0021216	0.0004021	1.63e-07
SL014839	SMTN	Smoothelin	P53814	0.0102	0.001935	1.66e-07
SL014091	SORC2	VPS10 domain-containing receptor SorCS2	Q96PQ0	-0.010114	0.001919	1.7e-07
SL011173	ARLY	Argininosuccinate lyase	P04424	-0.009746	0.001851	1.71e-07
SL012503	PGFRL	Platelet-derived growth factor receptor-like protein	Q15198	0.00686	0.001302	1.71e-07
SL019753	FKBP6	Inactive peptidyl-prolyl cis-trans isomerase FKBP6	O75344	-0.005345	0.001015	1.72e-07
SL005105	S100A13	Protein S100-A13	Q99584	0.01264	0.0024	1.72e-07
SL005108	S100A16	Protein S100-A16	Q96FQ6	0.0038721	0.0007356	1.73e-07
SL004916	Stathmin	Stathmin	P16949	0.0040906	0.0007773	1.74e-07
SL010966	CSN2	COP9 signalosome complex subunit 2	P61201	-0.0047958	0.0009116	1.76e-07
SL018043	SIA8F	Alpha-2,8-sialyltransferase 8F	P61647	-0.0025491	0.0004844	1.76e-07
SL004250	IL-12 p40	Interleukin-12 subunit beta	P29460	0.007236	0.001376	1.79e-07
SL004867	Carbonic anhydrase III	Carbonic anhydrase 3	P07451	0.010258	0.001952	1.8e-07
SL010386	TIM-1	Hepatitis A virus cellular receptor 1	Q96D42	0.008531	0.001623	1.8e-07
SL005491	OBCAM	Opioid-binding protein/cell adhesion molecule	Q14982	0.0050371	0.0009613	1.96e-07
SL017115	IFNA6	Interferon alpha-6	P05013	-0.002524	0.000482	2.03e-07
SL009892	CXAR	Coxsackievirus and adenovirus receptor	P78310	-0.0035749	0.0006841	2.13e-07
SL020306	MAGI2	Membrane-associated guanylate kinase, WW and PDZ domain-containing protein 2	Q86UL8	0.0036805	0.0007054	2.22e-07
SL013510	CECR1	Adenosine deaminase CECR1	Q9NZK5	0.008482	0.001628	2.29e-07
SL003193	6Ckine	C-C motif chemokine 21	O00585	-0.0060029	0.0011542	2.41e-07
SL002762	CgA	Chromogranin-A	P10645	0.0057	0.001096	2.43e-07
SL020157	5HT2A	5-hydroxytryptamine receptor 2A	P28223	-0.0025776	0.0004961	2.49e-07
SL005289	Metaxin-2	Metaxin-2	O75431	-0.0027219	0.0005246	2.59e-07
SL004803	nectin-4	Nectin-4	Q96NY8	0.0040007	0.0007709	2.59e-07
SL018080	CF058	Protein LEG1 homolog	Q6P5S2	-0.011674	0.002252	2.62e-07
SL000358	Coagulation Factor VII	Coagulation factor VII	P08709	-0.005706	0.001101	2.66e-07
SL004747	ApoM	Apolipoprotein M	O95445	-0.005235	0.001013	2.83e-07
SL000574	Sorbitol dehydrogenase	Sorbitol dehydrogenase	Q00796	-0.009795	0.001895	2.85e-07
SL003707	ADAM 17	Disintegrin and metalloproteinase domain-containing protein 17	P78536	-0.00525	0.001019	3.2e-07
SL015568	MARCKSL1	MARCKS-related protein	P49006	0.00355	0.00069	3.23e-07
SL006542	FCN2	Ficolin-2	Q15485	-0.006218	0.001209	3.24e-07
SL008933	PARK7	Protein DJ-1	Q99497	-0.00717	0.001395	3.29e-07
SL013714	PPM1D	Protein phosphatase 1D	O15297	-0.0030463	0.0005924	3.3e-07
SL017289	PolyUbiquitin K48	PolyUbiquitin K48-linked	P0CG47	-0.009067	0.001766	3.39e-07
SL010958	RPIA	Ribose-5-phosphate isomerase	P49247	-0.006364	0.001239	3.39e-07
SL020107	DIXC1	Dixin	Q155Q3	-0.0022912	0.0004463	3.45e-07
SL010494	CDK1/cyclin B	Cyclin-dependent kinase 1:G2/mitotic-specific cyclin-B1 complex	P06493|P14635	-0.0024373	0.0004751	3.51e-07
SL013793	BLK	Tyrosine-protein kinase BLK	P51451	-0.0021609	0.0004215	3.6e-07
SL008054	NDUV2	NADH dehydrogenase [ubiquinone] flavoprotein 2, mitochondrial	P19404	0.0037491	0.0007314	3.6e-07
SL017964	T106B	Transmembrane protein 106B	Q9NUM4	-0.0026402	0.0005153	3.63e-07
SL004737	Tropomyosin 1 alpha chain	Tropomyosin alpha-1 chain	P09493	-0.0038915	0.0007597	3.65e-07
SL014751	G0S2	G0/G1 switch protein 2	P27469	-0.0035605	0.0006963	3.85e-07
SL007631	SOST	Sclerostin	Q9BQB4	0.0049013	0.0009616	4.13e-07
SL005216	Siglec-5	Sialic acid-binding Ig-like lectin 5	O15389	0.009547	0.001876	4.29e-07
SL010983	UBP14	Ubiquitin carboxyl-terminal hydrolase 14	P54578	-0.010092	0.001983	4.29e-07
SL020092	F159A	Membrane protein FAM159A	Q6UWV7	0.0050837	0.0009992	4.35e-07
SL008692	NEUR1	Sialidase-1	Q99519	-0.004821	0.000948	4.38e-07
SL008080	BLVRB	Flavin reductase (NADPH)	P30043	-0.009432	0.001856	4.41e-07
SL008646	CBPM	Carboxypeptidase M	P14384	-0.0045234	0.0008905	4.52e-07
SL007245	SOX2	Transcription factor SOX-2	P48431	-0.0031391	0.0006178	4.53e-07
SL010883	PMGE	Bisphosphoglycerate mutase	P07738	-0.013552	0.002673	4.71e-07
SL003659	Aldose reductase	Aldose reductase	P15121	0.0045772	0.0009026	4.72e-07
SL019521	MGAP	MAX gene-associated protein	Q8IWI9	-0.0028285	0.0005589	5.01e-07
SL000060	PIP	Prolactin-inducible protein	P12273	-0.010686	0.002114	5.13e-07
SL014292	SIG14	Sialic acid-binding Ig-like lectin 14	Q08ET2	0.006756	0.001336	5.14e-07
SL007217	INGR2	Interferon gamma receptor 2	P38484	-0.002636	0.0005215	5.15e-07
SL008382	CYTD	Cystatin-D	P28325	0.011203	0.002218	5.2e-07
SL007119	ENOB	Beta-enolase	P13929	-0.008987	0.001779	5.23e-07
SL012472	PRRP	Prolactin-releasing peptide	P81277	-0.0037712	0.0007466	5.24e-07
SL018388	STML1	Stomatin-like protein 1	Q9UBI4	-0.004074	0.0008068	5.25e-07
SL018586	ADA30	Disintegrin and metalloproteinase domain-containing protein 30	Q9UKF2	-0.0023484	0.0004651	5.35e-07
SL007696	C1QR1	Complement component C1q receptor	Q9NPY3	0.0040315	0.0007991	5.37e-07
SL002084	MFAP4	Microfibril-associated glycoprotein 4	P55083	0.007208	0.001431	5.63e-07
SL000532	ON	SPARC	P09486	-0.011608	0.002306	5.68e-07
SL004333	FGF-10	Fibroblast growth factor 10	O15520	-0.0026995	0.0005369	5.92e-07
SL019586	CXD2	Gap junction delta-2 protein	Q9UKL4	-0.0026722	0.0005315	6e-07
SL006092	Secretoglobin family 3A member 1	Secretoglobin family 3A member 1	Q96QR1	0.009936	0.001978	6.04e-07
SL004866	Carbonic anhydrase I	Carbonic anhydrase 1	P00915	-0.010394	0.002075	6.45e-07
SL012396	ANGL1	Angiopoietin-related protein 1	O95841	0.0031516	0.0006298	6.64e-07
SL004066	GIIE	Group IIE secretory phospholipase A2	Q9NZK7	-0.0019088	0.0003814	6.71e-07
SL008994	QORX	Quinone oxidoreductase PIG3	Q53FA7	-0.005585	0.00112	7.19e-07
SL012822	BSSP4	Brain-specific serine protease 4	Q9GZN4	0.0045326	0.0009089	7.23e-07
SL005209	Notch-3	Neurogenic locus notch homolog protein 3	Q9UM47	0.003535	0.0007099	7.55e-07
SL004812	Triosephosphate isomerase	Triosephosphate isomerase	P60174	-0.006991	0.001406	7.81e-07
SL010935	KPRB	Phosphoribosyl pyrophosphate synthase-associated protein 2	O60256	-0.0081038	0.0016301	7.85e-07
SL018037	FAIM1	Fas apoptotic inhibitory molecule 1	Q9NVQ4	0.00549	0.001105	8.02e-07
SL017424	GI24	V-type immunoglobulin domain-containing suppressor of T-cell activation	Q9H7M9	0.0033976	0.0006842	8.08e-07
SL009078	DCXR	L-xylulose reductase	Q7Z4W1	-0.007656	0.001542	8.09e-07
SL006530	FLII	Protein flightless-1 homolog	Q13045	0.005752	0.001158	8.15e-07
SL012866	PILRA	Paired immunoglobulin-like type 2 receptor alpha	Q9UKJ1	-0.0022694	0.0004571	8.18e-07
SL000019	Apo A-I	Apolipoprotein A-I	P02647	-0.00351	0.000708	8.41e-07
SL008563	UB2V1	Ubiquitin-conjugating enzyme E2 variant 1	Q13404	-0.007267	0.001466	8.42e-07
SL019254	ACBD6	Acyl-CoA-binding domain-containing protein 6	Q9BR61	0.0040179	0.0008107	8.45e-07
SL018282	TM108	Transmembrane protein 108	Q6UXF1	-0.0037466	0.0007555	8.45e-07
SL008875	PGRC1	Membrane-associated progesterone receptor component 1	O00264	0.0042927	0.0008661	8.47e-07
SL019962	SV2A	Synaptic vesicle glycoprotein 2A	Q7L0J3	-0.0026447	0.0005342	8.73e-07
SL007295	CAD15	Cadherin-15	P55291	-0.0037172	0.0007511	8.79e-07
SL003804	ERRalpha	Steroid hormone receptor ERR1	P11474	0.0019663	0.0003973	8.83e-07
SL008542	KCE1L	Potassium voltage-gated channel subfamily E regulatory beta subunit 5	Q9UJ90	0.0044723	0.0009041	8.86e-07
SL019951	ARHG2	Rho guanine nucleotide exchange factor 2	Q92974	-0.00314	0.0006348	8.9e-07
SL008177	C1QBP	Complement component 1 Q subcomponent-binding protein, mitochondrial	Q07021	-0.0023179	0.0004696	9.43e-07
SL008037	HEM2	Delta-aminolevulinic acid dehydratase	P13716	-0.00936	0.001897	9.46e-07
SL019724	UCK2	Uridine-cytidine kinase 2	Q9BZX2	-0.0023185	0.0004704	9.8e-07
SL017973	B3GA3	Galactosylgalactosylxylosylprotein 3-beta-glucuronosyltransferase 3	O94766	-0.0031657	0.0006427	9.88e-07
SL018780	MARCO	Macrophage receptor MARCO	Q9UEW3	-0.0038885	0.0007898	1e-06
SL004551	Complement receptor type 2	Complement receptor type 2	P20023	-0.007846	0.001595	1.01e-06
SL018692	BATF3	Basic leucine zipper transcriptional factor ATF-like 3	Q9NR55	-0.0019968	0.0004065	1.06e-06
SL008822	EMR2	Adhesion G protein-coupled receptor E2	Q9UHX3	0.0058611	0.0011943	1.08e-06
SL000528	NADPH-P450 Oxidoreductase	NADPH--cytochrome P450 reductase	P16435	-0.006442	0.001313	1.09e-06
SL018248	OPALI	Opalin	Q96PE5	-0.002074	0.000423	1.11e-06
SL004646	Layilin	Layilin	Q6UX15	0.005393	0.001101	1.14e-06
SL019222	CSMD2	CUB and sushi domain-containing protein 2	Q7Z408	0.0037553	0.0007703	1.27e-06
SL019961	CNGA2	Cyclic nucleotide-gated olfactory channel	Q16280	-0.0033149	0.0006804	1.29e-06
SL009054	NRX1B	Neurexin-1-beta	P58400	0.0026688	0.0005477	1.29e-06
SL010250	Stress-induced-phosphoprotein 1	Stress-induced-phosphoprotein 1	P31948	-0.007181	0.001475	1.3e-06
SL016128	TXD12	Thioredoxin domain-containing protein 12	O95881	0.008436	0.001733	1.31e-06
SL008839	GTPB9	Obg-like ATPase 1	Q9NTK5	-0.006979	0.001434	1.33e-06
SL007239	NSF	Vesicle-fusing ATPase	P46459	-0.0046496	0.0009569	1.37e-06
SL001945	sE-Selectin	E-selectin	P16581	-0.007684	0.001581	1.37e-06
SL000134	Met	Hepatocyte growth factor receptor	P08581	-0.0038527	0.000794	1.41e-06
SL012781	F19A4	Protein FAM19A4	Q96LR4	-0.0018193	0.0003753	1.46e-06
SL008242	SRCA	Sarcalumenin	Q86TD4	0.0040601	0.0008383	1.49e-06
SL020310	CRLF1	Cytokine receptor-like factor 1	O75462	0.0043881	0.0009075	1.55e-06
SL005403	Lectin, mannose-binding 2	Vesicular integral-membrane protein VIP36	Q12907	-0.007096	0.001468	1.55e-06
SL004876	Kallistatin	Kallistatin	P29622	-0.0026625	0.0005514	1.59e-06
SL008612	PPIC	Peptidyl-prolyl cis-trans isomerase C	P45877	0.0043314	0.0008968	1.59e-06
SL004609	L-plastin	Plastin-2	P13796	-0.003121	0.000647	1.62e-06
SL009210	Corticotropin-lipotropin	Pro-opiomelanocortin	P01189	0.005604	0.001162	1.65e-06
SL018231	LIRA5	Leukocyte immunoglobulin-like receptor subfamily A member 5	A6NI73	0.005083	0.001055	1.69e-06
SL008364	SERC	Phosphoserine aminotransferase	Q9Y617	-0.009286	0.001929	1.72e-06
SL016566	DRAK2	Serine/threonine-protein kinase 17B	O94768	-0.0047614	0.0009897	1.74e-06
SL000347	CBG	Corticosteroid-binding globulin	P08185	-0.0029844	0.0006203	1.76e-06
SL018710	CA2D3	Voltage-dependent calcium channel subunit alpha-2/delta-3	Q8IZS8	-0.005191	0.001081	1.8e-06
SL014090	SORC1	VPS10 domain-containing receptor SorCS1	Q8WY21	0.003412	0.0007104	1.81e-06
SL008835	ASGR1	Asialoglycoprotein receptor 1	P07306	0.0047715	0.0009941	1.83e-06
SL019995	SHAN3	SH3 and multiple ankyrin repeat domains protein 3	Q9BYB0	0.006024	0.001255	1.84e-06
SL018077	NEUFC	Neuferricin	Q8WUJ1	0.003536	0.000737	1.86e-06
SL015073	MREG	Melanoregulin	Q8N565	-0.0041599	0.0008683	1.91e-06
SL015308	NDRG3	Protein NDRG3	Q9UGV2	0.0030837	0.0006436	1.92e-06
SL019041	MANS4	MANSC domain-containing protein 4	A6NHS7	0.006347	0.001327	1.99e-06
SL008967	SHPS1	Tyrosine-protein phosphatase non-receptor type substrate 1	P78324	0.007492	0.00157	2.11e-06
SL008760	SLIK1	SLIT and NTRK-like protein 1	Q96PX8	0.005593	0.001173	2.13e-06
SL019890	TPPP2	Tubulin polymerization-promoting protein family member 2	P59282	0.005143	0.001079	2.17e-06
SL008216	NDUA5	NADH dehydrogenase [ubiquinone] 1 alpha subcomplex subunit 5	Q16718	-0.0024502	0.0005141	2.18e-06
SL004440	cubilin	cubilin	O60494	-0.0022624	0.0004749	2.2e-06
SL018106	SYN3	Synapsin-3	O14994	-0.0020313	0.0004267	2.23e-06
SL000006	PAI-1	Plasminogen activator inhibitor 1	P05121	-0.011778	0.002479	2.32e-06
SL011769	AN32B	Acidic leucine-rich nuclear phosphoprotein 32 family member B	Q92688	0.0040409	0.0008504	2.33e-06
SL004466	Heparin cofactor II	Heparin cofactor 2	P05546	-0.0034	0.0007158	2.33e-06
SL020085	SNG3	Synaptogyrin-3	O43761	-0.0022261	0.0004685	2.34e-06
SL008516	CYTT	Cystatin-SA	P09228	0.009975	0.002102	2.4e-06
SL014971	TRYB1	Tryptase beta-1	Q15661	0.006389	0.001347	2.41e-06
SL018899	ETS2	Protein C-ets-2	P15036	-0.0032927	0.0006947	2.46e-06
SL007942	CO6A2	Collagen alpha-2(VI) chain	P12110	0.002405	0.0005079	2.52e-06
SL000316	C4	Complement C4	P0C0L4|P0C0L5	-0.004919	0.001039	2.55e-06
SL005848	Radixin	Radixin	P35241	-0.005829	0.001232	2.57e-06
SL015513	SSRA	Translocon-associated protein subunit alpha	P43307	-0.0034421	0.0007276	2.57e-06
SL007231	GLP1R	Glucagon-like peptide 1 receptor	P43220	-0.0023296	0.0004933	2.69e-06
SL004268	SOCS-3	Suppressor of cytokine signaling 3	O14543	-0.003576	0.0007577	2.71e-06
SL019898	CYH4	Cytohesin-4	Q9UIA0	-0.0024876	0.0005272	2.73e-06
SL020196	GRB14	Growth factor receptor-bound protein 14	Q14449	-0.002802	0.000594	2.76e-06
SL012508	ADRM1	Proteasomal ubiquitin receptor ADRM1	Q16186	-0.0024815	0.0005263	2.79e-06
SL004784	MEF2C	Myocyte-specific enhancer factor 2C	Q06413	-0.0020279	0.0004305	2.85e-06
SL005207	NKp46	Natural cytotoxicity triggering receptor 1	O76036	0.0043929	0.0009336	2.9e-06
SL014071	FLRT1	Leucine-rich repeat transmembrane protein FLRT1	Q9NZU1	-0.0028922	0.0006152	2.97e-06
SL020976	GMPR2	GMP reductase 2	Q9P2T1	-0.006449	0.001373	3.02e-06
SL003803	ERBB4	Receptor tyrosine-protein kinase erbB-4	Q15303	-0.0021897	0.0004661	3.03e-06
SL018409	XG	Glycoprotein Xg	P55808	0.0037483	0.0007983	3.06e-06
SL012636	F19A5	Protein FAM19A5	Q7Z5A7	0.0026299	0.0005603	3.08e-06
SL011202	SNAA	Alpha-soluble NSF attachment protein	P54920	-0.007308	0.001562	3.27e-06
SL005723	Vti1-rp1	Vesicle transport through interaction with t-SNAREs homolog 1B	Q9UEU0	0.009288	0.001985	3.3e-06
SL000249	a1-Antitrypsin	Alpha-1-antitrypsin	P01009	0.0041209	0.0008812	3.33e-06
SL009649	Catechol O-methyltransferase	Catechol O-methyltransferase	P21964	-0.004685	0.001003	3.39e-06
SL018139	PUF60	Poly(U)-binding-splicing factor PUF60	Q9UHX1	0.0035448	0.0007586	3.39e-06
SL019047	CSMD1	CUB and sushi domain-containing protein 1	Q96PZ7	-0.0036285	0.0007775	3.48e-06
SL007080	CD5	T-cell surface glycoprotein CD5	P06127	-0.0025244	0.0005413	3.56e-06
SL017460	IGLO5	IgLON family member 5	A6NGN9	0.004827	0.001035	3.56e-06
SL004128	Activin RIB	Activin receptor type-1B	P36896	-0.0019784	0.0004246	3.62e-06
SL008617	K0174	IST1 homolog	P53990	-0.006229	0.001338	3.64e-06
SL020098	ZN526	Zinc finger protein 526	Q8TF50	-0.002118	0.0004547	3.67e-06
SL018624	SIG15	Sialic acid-binding Ig-like lectin 15	Q6ZMC9	0.0039914	0.0008582	3.75e-06
SL000565	Renin	Renin	P00797	0.01283	0.002759	3.77e-06
SL005251	Cytochrome b5	Cytochrome b5	P00167	-0.0045749	0.0009846	3.85e-06
SL007328	JAG1	Protein jagged-1	P78504	0.0041387	0.0008909	3.85e-06
SL020957	SDSL	Serine dehydratase-like	Q96GA7	0.0044022	0.0009486	3.95e-06
SL008624	PSB1	Proteasome subunit beta type-1	P20618	0.005175	0.001116	3.97e-06
SL007686	TUFT1	Tuftelin	Q9NNX1	-0.0030215	0.0006515	4.04e-06
SL004852	B7-H1	Programmed cell death 1 ligand 1	Q9NZQ7	0.004143	0.0008936	4.05e-06
SL013044	SPB8	Serpin B8	P50452	0.005118	0.001104	4.05e-06
SL011628	DBNL	Drebrin-like protein	Q9UJU6	-0.0034508	0.0007457	4.21e-06
SL013050	NH2L1	NHP2-like protein 1	P55769	-0.00397	0.0008578	4.22e-06
SL006629	SIRT2	NAD-dependent protein deacetylase sirtuin-2	Q8IXJ6	-0.005344	0.001155	4.22e-06
SL017102	CB066	Uncharacterized protein C2orf66	Q6UXQ4	-0.0036366	0.0007874	4.4e-06
SL019869	KIF22	Kinesin-like protein KIF22	Q14807	-0.0027311	0.0005926	4.62e-06
SL020967	SIAS	Sialic acid synthase	Q9NR45	-0.006219	0.001353	4.84e-06
SL001717	IL-10	Interleukin-10	P22301	-0.0023544	0.0005122	4.89e-06
SL002530	COMP	Cartilage oligomeric matrix protein	P49747	0.0043973	0.0009582	5.02e-06
SL006395	IMA4	Importin subunit alpha-3	O00629	-0.0021318	0.0004648	5.12e-06
SL007604	DB118	Beta-defensin 118	Q96PH6	-0.0018415	0.0004017	5.19e-06
SL005309	CF6	ATP synthase-coupling factor 6, mitochondrial	P18859	0.008789	0.001919	5.22e-06
SL008314	ZCD1	CDGSH iron-sulfur domain-containing protein 1	Q9NZ45	0.0032487	0.0007093	5.28e-06
SL009893	SDF-1	Stromal cell-derived factor 1	P48061	0.0038158	0.0008336	5.3e-06
SL012850	SEM3G	Semaphorin-3G	Q9NS98	-0.0035016	0.0007654	5.37e-06
SL011281	CA080	Axin interactor, dorsalization-associated protein	Q96BJ3	-0.00572	0.001251	5.46e-06
SL019524	PRKN2	E3 ubiquitin-protein ligase parkin	O60260	-0.0033406	0.0007314	5.57e-06
SL004844	EphA5	Ephrin type-A receptor 5	P54756	0.0036763	0.0008062	5.76e-06
SL000124	MMP-2	72 kDa type IV collagenase	P08253	0.0036751	0.0008061	5.77e-06
SL004558	EMBP	Bone marrow proteoglycan	P13727	0.0036576	0.0008025	5.84e-06
SL020146	RPR1A	Regulation of nuclear pre-mRNA domain-containing protein 1A	Q96P16	-0.0019977	0.0004385	5.93e-06
SL014110	SCAR5	Scavenger receptor class A member 5	Q6ZMJ2	0.005893	0.001296	6.1e-06
SL008605	FAIM3	Fas apoptotic inhibitory molecule 3	O60667	0.007361	0.001619	6.13e-06
SL019937	TMOD2	Tropomodulin-2	Q9NZR1	0.007549	0.001661	6.26e-06
SL014720	OXDA	D-amino-acid oxidase	P14920	-0.0028045	0.0006174	6.3e-06
SL004483	SP-B	Pulmonary surfactant-associated protein B	P07988	0.007639	0.001682	6.32e-06
SL014979	PKN1	Serine/threonine-protein kinase N1	Q16512	-0.0021825	0.0004813	6.5e-06
SL017948	CNTP2	Contactin-associated protein-like 2	Q9UHC6	0.0031842	0.0007036	6.75e-06
SL000024	TF	Tissue Factor	P13726	0.0039475	0.0008727	6.84e-06
SL004332	EG-VEGF	Prokineticin-1	P58294	-0.001732	0.000383	6.89e-06
SL002662	Coagulation Factor XI	Coagulation Factor XI	P03951	-0.0035765	0.0007911	6.93e-06
SL007024	GREM1	Gremlin-1	O60565	0.003739	0.000827	6.93e-06
SL017189	Kininogen, HMW	Kininogen-1	P01042	-0.0027208	0.0006022	7e-06
SL006482	GPV	Platelet glycoprotein V	P40197	-0.006333	0.001403	7.16e-06
SL019456	TECT2	Tectonic-2	Q96GX1	-0.004192	0.0009287	7.17e-06
SL006539	PCOC1	Procollagen C-endopeptidase enhancer 1	Q15113	0.005909	0.00131	7.26e-06
SL005845	filamin A	Filamin-A	P21333	0.005419	0.001204	7.6e-06
SL008641	GLU2B	Glucosidase 2 subunit beta	P14314	0.0038157	0.0008479	7.62e-06
SL008838	RABP2	Cellular retinoic acid-binding protein 2	P29373	0.005561	0.001237	7.71e-06
SL020889	SPCS	O-phosphoseryl-tRNA(Sec) selenium transferase	Q9HD40	-0.0026739	0.0005942	7.71e-06
SL007017	TM11D	Transmembrane protease serine 11D	O60235	-0.002662	0.0005919	7.72e-06
SL013880	MBD1	Methyl-CpG-binding domain protein 1	Q9UIS9	-0.006214	0.001383	7.8e-06
SL004535	HBD-4	Beta-defensin 104	Q8WTQ1	-0.004671	0.00104	7.9e-06
SL016517	HDHD2	Haloacid dehalogenase-like hydrolase domain-containing protein 2	Q9H0R4	-0.00678	0.00151	7.91e-06
SL007366	APLP2	Amyloid-like protein 2	Q06481	0.0041545	0.0009273	8.35e-06
SL011998	PEBB	Core-binding factor subunit beta	Q13951	0.0020531	0.0004587	8.51e-06
SL010387	TIM-4	T-cell immunoglobulin and mucin domain-containing protein 4	Q96H15	0.005317	0.001189	8.68e-06
SL008781	SEZ6L	Seizure 6-like protein	Q9BYH1	0.003459	0.000774	8.77e-06
SL018685	TINF2	TERF1-interacting nuclear factor 2	Q9BSI4	-0.0031852	0.0007127	8.78e-06
SL004331	CNTF	Ciliary neurotrophic factor	P26441	-0.0014952	0.0003345	8.79e-06
SL007098	CD7	T-cell antigen CD7	P09564	0.0043209	0.0009673	8.89e-06
SL018707	GLTL1	Polypeptide N-acetylgalactosaminyltransferase 16	Q8N428	0.004718	0.001057	8.91e-06
SL018676	FA24B	Protein FAM24B	Q8N5W8	-0.0021873	0.0004897	8.93e-06
SL018695	KCMB3	Calcium-activated potassium channel subunit beta-3	Q9NPA1	-0.0038349	0.0008596	9.07e-06
SL004942	NTF-2	Nuclear transport factor 2	P61970	-0.004819	0.00108	9.11e-06
SL004855	contactin-1	Contactin-1	Q12860	-0.003622	0.000813	9.3e-06
SL006028	Attractin	Attractin	O75882	-0.0024681	0.0005548	9.62e-06
SL004594	Troponin I, skeletal, fast twitch	Troponin I, fast skeletal muscle	P48788	0.008416	0.001894	9.84e-06
SL021002	IDI2	Isopentenyl-diphosphate delta-isomerase 2	Q9BXS1	0.0032998	0.0007424	9.87e-06
SL012410	ELA2A	Chymotrypsin-like elastase family member 2A	P08217	-0.006565	0.001479	1e-05
SL003641	Calbindin D28	Calbindin	P05937	-0.0031852	0.0007175	1.01e-05
SL017107	GNAS3	Neuroendocrine secretory protein 55	O95467	-0.0020383	0.0004594	1.02e-05
SL002528	NPS-PLA2	Phospholipase A2, membrane associated	P14555	0.005941	0.00134	1.04e-05
SL004484	SP-D	Pulmonary surfactant-associated protein D	P35247	0.009357	0.002112	1.04e-05
SL018363	UNC5A	Netrin receptor UNC5A	Q6ZN44	0.0032749	0.0007386	1.04e-05
SL017510	CQ078	Uncharacterized protein C17orf78	Q8N4C9	-0.0030797	0.0006956	1.06e-05
SL004209	annexin II	Annexin A2	P07355	0.004477	0.001011	1.07e-05
SL015848	LEMD1	LEM domain-containing protein 1	Q68G75	0.0021781	0.0004925	1.09e-05
SL004714	LIF sR	Leukemia inhibitory factor receptor	P42702	-0.0037815	0.0008555	1.1e-05
SL020154	CERS5	Ceramide synthase 5	Q8N5B7	-0.0017725	0.0004014	1.13e-05
SL003306	IL-2 sRb	Interleukin-2 receptor subunit beta	P14784	0.004731	0.001072	1.13e-05
SL017995	F176C	Protein eva-1 homolog C	P58658	-0.0032516	0.0007377	1.16e-05
SL018696	BDP1	Transcription factor TFIIIB component B'' homolog	A6H8Y1	-0.0032219	0.0007319	1.19e-05
SL008522	SEM5A	Semaphorin-5A	Q13591	-0.004363	0.000991	1.19e-05
SL013063	SMD3	Small nuclear ribonucleoprotein Sm D3	P62318	-0.0029483	0.0006696	1.19e-05
SL008849	TBCA	Tubulin-specific chaperone A	O75347	0.007355	0.001671	1.19e-05
SL007314	ISL1	Insulin gene enhancer protein ISL-1	P61371	-0.002483	0.000565	1.24e-05
SL018089	TM190	Transmembrane protein 190	Q8WZ59	0.007812	0.001779	1.25e-05
SL007643	FUT8	Alpha-(1,6)-fucosyltransferase	Q9BYC5	-0.005539	0.001262	1.27e-05
SL006589	VASN	Vasorin	Q6EMK4	0.0028263	0.0006442	1.27e-05
SL019910	ZN566	Zinc finger protein 566	Q969W8	-0.0023813	0.0005429	1.28e-05
SL009348	GALT2	Polypeptide N-acetylgalactosaminyltransferase 2	Q10471	-0.002117	0.000483	1.3e-05
SL018600	TOIP1	Torsin-1A-interacting protein 1	Q5JTV8	0.005155	0.001178	1.33e-05
SL019252	ZHX3	Zinc fingers and homeoboxes protein 3	Q9H4I2	0.003606	0.0008239	1.33e-05
SL012691	FSTL5	Follistatin-related protein 5	Q8N475	-0.0019666	0.0004492	1.34e-05
SL009217	galactosidase, alpha	Alpha-galactosidase A	P06280	-0.0027117	0.0006202	1.36e-05
SL004276	Sperm protein 17	Sperm surface protein Sp17	Q15506	0.0042866	0.0009811	1.38e-05
SL005167	Galectin-8	Galectin-8	O00214	-0.0023489	0.0005377	1.39e-05
SL020213	NADK	NAD kinase	O95544	0.0037557	0.0008613	1.44e-05
SL011068	IL-17 RC	Interleukin-17 receptor C	Q8NAC3	0.0029032	0.0006663	1.46e-05
SL019346	XDH	Xanthine dehydrogenase/oxidase	P47989	-0.0030307	0.0006963	1.49e-05
SL017069	THSD1	Thrombospondin type-1 domain-containing protein 1	Q9NS62	-0.0031654	0.0007277	1.5e-05
SL008143	UBE2N	Ubiquitin-conjugating enzyme E2 N	P61088	-0.004625	0.001064	1.52e-05
SL009002	ERMAP	Erythroid membrane-associated protein	Q96PL5	-0.0030281	0.0006967	1.54e-05
SL003915	kallikrein 8	Kallikrein-8	O60259	0.004706	0.001083	1.55e-05
SL004153	M-CSF R	Macrophage colony-stimulating factor 1 receptor	P07333	0.004249	0.000979	1.57e-05
SL009203	KPYR	Pyruvate kinase PKLR	P30613	-0.006228	0.001436	1.59e-05
SL015370	PCDG1	Protocadherin gamma-A1	Q9Y5H4	0.016965	0.003916	1.63e-05
SL019446	DLX3	Homeobox protein DLX-3	O60479	-0.0021366	0.0004933	1.65e-05
SL013039	RANG	Ran-specific GTPase-activating protein	P43487	-0.005178	0.001197	1.67e-05
SL006510	DLK1	Protein delta homolog 1	P80370	0.007006	0.00162	1.68e-05
SL013231	TCAL3	Transcription elongation factor A protein-like 3	Q969E4	0.0039692	0.0009179	1.7e-05
SL008909	LGMN	Legumain	Q99538	-0.0033348	0.0007718	1.71e-05
SL020277	PURA1	Adenylosuccinate synthetase isozyme 1	Q8N142	-0.006261	0.001449	1.71e-05
SL020254	S26A7	Anion exchange transporter	Q8TE54	0.002955	0.0006848	1.76e-05
SL010382	Spinesin	Transmembrane protease serine 5	Q9H3S3	-0.0026887	0.0006234	1.78e-05
SL005674	Retinal dehydrogenase 1	Retinal dehydrogenase 1	P00352	-0.00998	0.002318	1.83e-05
SL007076	HG2A	HLA class II histocompatibility antigen gamma chain	P04233	-0.0020082	0.0004663	1.84e-05
SL011809	XTP3A	dCTP pyrophosphatase 1	Q9H773	0.004628	0.001075	1.85e-05
SL001751	TATI	Serine protease inhibitor Kazal-type 1	P00995	0.002988	0.0006954	1.91e-05
SL010856	CB032	CB1 cannabinoid receptor-interacting protein 1	Q96F85	-0.009742	0.002269	1.92e-05
SL001947	MIA	Melanoma-derived growth regulatory protein	Q16674	0.0033878	0.0007889	1.92e-05
SL000590	Thyroxine-Binding Globulin	Thyroxine-binding globulin	P05543	-0.0021228	0.0004951	1.99e-05
SL007383	BNIP3	BCL2/adenovirus E1B 19 kDa protein-interacting protein 3	Q12983	-0.0026852	0.0006268	2.03e-05
SL018672	ESRP1	Epithelial splicing regulatory protein 1	Q6NXG1	-0.0017423	0.0004075	2.1e-05
SL018701	SUN3	SUN domain-containing protein 3	Q8TAQ9	-0.0028585	0.0006698	2.18e-05
SL018440	GXLT1	Glucoside xylosyltransferase 1	Q4G148	-0.0041026	0.0009638	2.27e-05
SL019698	ARRD3	Arrestin domain-containing protein 3	Q96B67	0.00469	0.001102	2.28e-05
SL000049	Protein S	Vitamin K-dependent protein S	P07225	-0.0033359	0.0007839	2.29e-05
SL013164	DUT	Deoxyuridine 5'-triphosphate nucleotidohydrolase, mitochondrial	P33316	0.005127	0.001205	2.31e-05
SL000447	H-ras (WT)	GTPase HRas	P01112	-0.0023727	0.0005593	2.42e-05
SL008380	CATZ	Cathepsin Z	Q9UBR2	0.0040433	0.0009536	2.44e-05
SL004875	IL-1Rrp2	Interleukin-1 receptor-like 2	Q9HB29	-0.002564	0.000605	2.47e-05
SL018319	ASTL	Astacin-like metalloendopeptidase	Q6HA08	-0.002308	0.0005451	2.53e-05
SL019954	GEM	GTP-binding protein GEM	P55040	-0.005783	0.001367	2.54e-05
SL000480	IL-4	Interleukin-4	P05112	-0.0017274	0.0004085	2.57e-05
SL010524	WNK3	Serine/threonine-protein kinase WNK3	Q9BYP7	-0.00749	0.001773	2.6e-05
SL000519	MIP-1a	C-C motif chemokine 3	P10147	0.004518	0.00107	2.66e-05
SL004559	RNase 2	Non-secretory ribonuclease	P10153	0.0024202	0.0005736	2.68e-05
SL004337	FGF-19	Fibroblast growth factor 19	O95750	0.009766	0.002316	2.69e-05
SL003671	jun-D	Transcription factor jun-D	P17535	0.0030558	0.0007243	2.69e-05
SL019357	GPR110	Adhesion G-protein coupled receptor F1	Q5T601	-0.0021345	0.0005068	2.77e-05
SL019585	S6A16	Orphan sodium- and chloride-dependent neurotransmitter transporter NTT5	Q9GZN6	-0.0022525	0.0005345	2.77e-05
SL008798	HYAL1	Hyaluronidase-1	Q12794	-0.0030167	0.0007166	2.79e-05
SL020089	KRA24	Keratin-associated protein 2-4	Q9BYR9	0.0036222	0.0008613	2.84e-05
SL005629	NAGK	N-acetyl-D-glucosamine kinase	Q9UJ70	0.004486	0.001067	2.84e-05
SL018678	SAPL1	Proactivator polypeptide-like 1	Q6NUJ1	-0.005699	0.001355	2.84e-05
SL000327	CA125	Mucin-16	Q8WXI7	0.00479	0.001139	2.85e-05
SL006923	TBP	TATA-box-binding protein	P20226	-0.002022	0.000482	2.99e-05
SL005162	FGF-3	Fibroblast growth factor 3	P11487	-0.0019645	0.0004685	3.01e-05
SL005798	Laminin gamma-2	Laminin subunit gamma-2	Q13753	0.004752	0.001134	3.02e-05
SL012430	NEC1	Neuroendocrine convertase 1	P29120	0.004353	0.001039	3.06e-05
SL017070	ZPLD1	Zona pellucida-like domain-containing protein 1	Q8TCW7	-0.0018703	0.0004475	3.19e-05
SL005102	SHBG	Sex hormone-binding globulin	P04278	0.008664	0.002074	3.2e-05
SL005797	PIGR	Polymeric immunoglobulin receptor	P01833	-0.006904	0.001655	3.27e-05
SL019468	RN146	E3 ubiquitin-protein ligase RNF146	Q9NTX7	-0.001996	0.0004783	3.28e-05
SL018249	LRP12	Low-density lipoprotein receptor-related protein 12	Q9Y561	0.0025702	0.0006165	3.35e-05
SL007072	CD8A	T-cell surface glycoprotein CD8 alpha chain	P01732	0.005964	0.001433	3.44e-05
SL007593	LGP2	Probable ATP-dependent RNA helicase DHX58	Q96C10	-0.0017648	0.0004241	3.46e-05
SL003328	Factor I	Complement factor I	P05156	-0.001909	0.00046	3.59e-05
SL007932	CO1A1	Collagen alpha-1(I) chain	P02452	-0.005316	0.001281	3.6e-05
SL000337	Calpain I	Calpain I	P07384|P04632	-0.005852	0.00141	3.62e-05
SL007674	LY9	T-lymphocyte surface antigen Ly-9	Q9HBG7	0.00482	0.001162	3.63e-05
SL008674	PSB3	Proteasome subunit beta type-3	P49720	0.0027394	0.0006605	3.67e-05
SL000130	Cyclin B1	G2/mitotic-specific cyclin-B1	P14635	-0.0015126	0.000365	3.73e-05
SL015342	S6A14	Sodium- and chloride-dependent neutral and basic amino acid transporter B(0+)	Q9UN76	-0.0028183	0.0006809	3.79e-05
SL008560	MYOC	Myocilin	Q99972	0.004533	0.001097	3.9e-05
SL018400	CS018	Uncharacterized protein C19orf18	Q8NEA5	-0.0019243	0.0004656	3.91e-05
SL003197	TECK	C-C motif chemokine 25	O15444	-0.008522	0.002064	3.94e-05
SL008098	RS19	40S ribosomal protein S19	P39019	-0.004697	0.001137	3.95e-05
SL004862	PD-L2	Programmed cell death 1 ligand 2	Q9BQ51	0.003716	0.0009003	3.98e-05
SL020926	TCL1A	T-cell leukemia/lymphoma protein 1A	P56279	-0.004471	0.001083	3.98e-05
SL006374	BMX	Cytoplasmic tyrosine-protein kinase BMX	P51813	-0.001798	0.0004356	4.02e-05
SL020463	TEFF1	Tomoregulin-1	Q8IYR6	0.002466	0.0005986	4.12e-05
SL018470	LDOC1	Protein LDOC1	O95751	-0.001833	0.000445	4.16e-05
SL005488	SPARCL1	SPARC-like protein 1	Q14515	0.0034731	0.0008436	4.16e-05
SL010369	Carbonic Anhydrase IV	Carbonic anhydrase 4	P22748	-0.0023893	0.0005828	4.49e-05
SL008557	ARL8B	ADP-ribosylation factor-like protein 8B	Q9NVJ2	-0.0017608	0.0004298	4.55e-05
SL007619	OSMR	Oncostatin-M-specific receptor subunit beta	Q99650	-0.002682	0.0006548	4.57e-05
SL020197	TM1L1	TOM1-like protein 1	O75674	-0.0024671	0.0006025	4.57e-05
SL018669	FBXL4	F-box/LRR-repeat protein 4	Q9UKA2	-0.0022319	0.0005453	4.61e-05
SL008303	RAB1B	Ras-related protein Rab-1B	Q9H0U4	-0.006909	0.001689	4.63e-05
SL012372	CST8	Cystatin-8	O60676	0.004844	0.001184	4.65e-05
SL021021	TCL1B	T-cell leukemia/lymphoma protein 1B	O95988	-0.0019321	0.0004724	4.67e-05
SL007787	SPEF1	Sperm flagellar protein 1	Q9Y4P9	-0.0025192	0.0006161	4.7e-05
SL000548	PSP-94	Beta-microseminoprotein	P08118	0.011231	0.002748	4.74e-05
SL005693	Aldose reductase-like C3	Aldo-keto reductase family 1 member C3	P42330	-0.004932	0.0012075	4.78e-05
SL002514	Alkaline phosphatase, intestine	Intestinal-type alkaline phosphatase	P09923	-0.004316	0.001057	4.83e-05
SL019251	NFL	Neurofilament light polypeptide	P07196	0.007073	0.001733	4.84e-05
SL006198	SCAND1	SCAN domain-containing protein 1	P57086	-0.0016884	0.0004138	4.91e-05
SL010384	Testican-1	Testican-1	Q08629	-0.0030523	0.0007487	4.95e-05
SL000458	IFN-g R1	Interferon gamma receptor 1	P15260	0.0029333	0.0007197	4.96e-05
SL019911	ZN329	Zinc finger protein 329	Q86UD4	-0.0023603	0.0005793	5e-05
SL020934	PPR1A	Protein phosphatase 1 regulatory subunit 1A	Q13522	0.0039784	0.0009768	5.02e-05
SL012351	PLOD2	Procollagen-lysine,2-oxoglutarate 5-dioxygenase 2	O00469	-0.004615	0.001133	5.04e-05
SL006924	ART	Agouti-related protein	O00253	0.0038409	0.0009434	5.05e-05
SL006396	TMG1	Transmembrane gamma-carboxyglutamic acid protein 1	O14668	-0.0021907	0.0005381	5.08e-05
SL018252	CLC2A	C-type lectin domain family 2 member A	Q6UVW9	-0.0023196	0.0005699	5.09e-05
SL017420	CX048	Cancer/testis antigen 55	Q8WUE5	-0.0025448	0.0006258	5.16e-05
SL010489	CAMK1	Calcium/calmodulin-dependent protein kinase type 1	Q14012	-0.0032171	0.0007929	5.35e-05
SL011069	Marapsin	Serine protease 27	Q9BQR3	0.004198	0.001036	5.44e-05
SL019735	OTUB2	Ubiquitin thioesterase OTUB2	Q96DC9	-0.0023522	0.0005812	5.62e-05
SL006777	FETUB	Fetuin-B	Q9UGM5	-0.003592	0.0008887	5.74e-05
SL000592	TIMP-2	Metalloproteinase inhibitor 2	P16035	0.002571	0.0006371	5.87e-05
SL006967	NR5A2	Nuclear receptor subfamily 5 group A member 2	O00482	-0.0020018	0.0004962	5.93e-05
SL012399	NOE2	Noelin-2	O95897	-0.00728	0.001808	6.09e-05
SL020904	PGP	Glycerol-3-phosphate phosphatase	A6NDG6	-0.00578	0.001435	6.09e-05
SL018364	IQCF1	IQ domain-containing protein F1	Q8N6M8	-0.0037544	0.0009328	6.13e-05
SL019433	USB1	U6 snRNA phosphodiesterase	Q9BQ65	-0.0017081	0.0004243	6.15e-05
SL003177	sICAM-2	Intercellular adhesion molecule 2	P13598	-0.0028207	0.0007016	6.25e-05
SL007449	KISS1	Metastasis-suppressor KiSS-1	Q15726	-0.0031585	0.0007861	6.35e-05
SL008013	ADH1A	Alcohol dehydrogenase 1A	P07327	-0.005736	0.001428	6.37e-05
SL000679	DLK1	Protein delta homolog 1	P80370	0.006244	0.001555	6.39e-05
SL020221	RPGP1	Rap1 GTPase-activating protein 1	P47736	-0.001836	0.0004574	6.45e-05
SL019702	THYN1	Thymocyte nuclear protein 1	Q9P016	-0.002932	0.0007308	6.49e-05
SL006066	Syntaxin-7	Syntaxin-7	O15400	0.005966	0.001488	6.53e-05
SL019442	ADH7	Alcohol dehydrogenase class 4 mu/sigma chain	P40394	-0.004718	0.001177	6.57e-05
SL009207	Dynactin subunit 2	Dynactin subunit 2	Q13561	0.0022318	0.0005581	6.84e-05
SL012994	VP26A	Vacuolar protein sorting-associated protein 26A	O75436	0.006478	0.00162	6.86e-05
SL007306	FAM3B	Protein FAM3B	P58499	0.00543	0.001359	6.91e-05
SL010495	CDK2/cyclin A	Cyclin-dependent kinase 2:Cyclin-A2 complex	P24941|P20248	-0.001576	0.0003952	7.18e-05
SL011395	SIAT9	Lactosylceramide alpha-2,3-sialyltransferase	Q9UNP4	-0.0023006	0.0005771	7.23e-05
SL012702	GT251	Procollagen galactosyltransferase 1	Q8NBJ5	-0.0026688	0.0006706	7.4e-05
SL007620	IL-12 RB2	Interleukin-12 receptor subunit beta-2	Q99665	-0.0018054	0.0004535	7.4e-05
SL019245	ZNF41	Zinc finger protein 41	P51814	-0.002574	0.0006468	7.44e-05
SL004687	TSLP	Thymic stromal lymphopoietin	Q969D9	-0.002001	0.000503	7.49e-05
SL010830	41	Protein 4.1	P11171	-0.008359	0.002105	7.7e-05
SL004415	ACE2	Angiotensin-converting enzyme 2	Q9BYF1	-0.0025074	0.0006316	7.73e-05
SL010942	PSMD5	26S proteasome non-ATPase regulatory subunit 5	Q16401	-0.0022594	0.0005701	7.96e-05
SL002071	Gastrin-releasing peptide	Gastrin-releasing peptide	P07492	-0.0021041	0.0005311	8.02e-05
SL013725	RA51D	DNA repair protein RAD51 homolog 4	O75771	-0.004492	0.001135	8.1e-05
SL020300	E41L1	Band 4.1-like protein 1	Q9H4G0	-0.009682	0.002448	8.18e-05
SL012877	BOLA1	BolA-like protein 1	Q9Y3E2	0.0039309	0.0009953	8.38e-05
SL009338	CEL	Bile salt-activated lipase	P19835	-0.007128	0.001804	8.38e-05
SL011501	IAPP	Islet amyloid polypeptide	P10997	0.00439	0.001114	8.68e-05
SL019671	EGFLA	Pikachurin	Q63HQ2	0.003818	0.00097	8.84e-05
SL018279	DJC30	DnaJ homolog subfamily C member 30	Q96LL9	-0.0029026	0.0007375	8.89e-05
SL010992	GLO2	Hydroxyacylglutathione hydrolase, mitochondrial	Q16775	-0.00649	0.001649	8.9e-05
SL020939	CAR17	Caspase recruitment domain-containing protein 17	Q5XLA6	-0.0017328	0.0004407	9.04e-05
SL000678	Granulysin	Granulysin	P22749	0.006103	0.001555	9.24e-05
SL010379	Semaphorin 3A	Semaphorin-3A	Q14563	-0.002371	0.000604	9.3e-05
SL012589	CF126	Colipase-like protein 2	Q6UWE3	-0.003905	0.0009952	9.32e-05
SL004294	PBP	Platelet basic protein	P02775	-0.006353	0.001619	9.33e-05
SL000138	HB-EGF	Heparin-binding EGF-like growth factor	Q99075	-0.010987	0.002801	9.34e-05
SL019785	SCMH1	Polycomb protein SCMH1	Q96GD3	0.002354	0.0006016	9.78e-05
SL021087	KTHY	Thymidylate kinase	P23919	-0.006004	0.001535	9.79e-05
SL000020	Apo B	Apolipoprotein B	P04114	-0.00486	0.001244	0.0001
SL007764	CADH7	Cadherin-7	Q9ULB5	-0.0038594	0.0009883	0.000101
SL000280	GOT1	Aspartate aminotransferase, cytoplasmic	P17174	-0.0035513	0.0009096	0.000101
SL020270	RBM46	Probable RNA-binding protein 46	Q8TBY0	-0.0020976	0.0005375	0.000102
SL004807	S100A2	Protein S100-A2	P29034	-0.0019439	0.0004986	0.000103
SL017467	PVRIG	Transmembrane protein PVRIG	Q6DKI7	-0.0023055	0.0005917	0.000104
SL007288	INHBC	Inhibin beta C chain	P55103	-0.004464	0.001147	0.000105
SL012502	MESD2	LDLR chaperone MESD	Q14696	0.006452	0.001656	0.000105
SL013020	TCEA1	Transcription elongation factor A protein 1	P23193	-0.008635	0.002217	0.000105
SL008018	DLDH	Dihydrolipoyl dehydrogenase, mitochondrial	P09622	-0.003412	0.0008773	0.000107
SL011200	SPSY	Spermine synthase	P52788	-0.0017322	0.0004453	0.000107
SL014682	ADH1G	Alcohol dehydrogenase 1C	P00326	-0.010351	0.002662	0.000108
SL004715	NAP2L	nucleosome assembly protein 1-like 4	Q99733	-0.00674	0.001735	0.000109
SL007325	IGBP1	Immunoglobulin-binding protein 1	P78318	-0.00555	0.001429	0.00011
SL003863	kallikrein 5	Kallikrein-5	Q9Y337	-0.0023221	0.0005982	0.000111
SL006668	MUTED	Biogenesis of lysosome-related organelles complex 1 subunit 5	Q8TDH9	-0.0018307	0.0004716	0.000111
SL000359	Coagulation Factor VIII	Coagulation Factor VIII	P00451	0.004158	0.001072	0.000112
SL008537	EPHA7	Ephrin type-A receptor 7	Q15375	0.0016111	0.0004156	0.000113
SL005699	Apo L1	Apolipoprotein L1	O14791	-0.0026249	0.0006775	0.000114
SL009388	SH2D3	SH2 domain-containing protein 3C	Q8N5H7	-0.0019515	0.0005037	0.000114
SL001890	GA733-1 protein	Tumor-associated calcium signal transducer 2	P09758	-0.0020122	0.0005195	0.000115
SL013388	PTK7	Inactive tyrosine-protein kinase 7	Q13308	0.0027245	0.0007045	0.000117
SL021008	GGE2D	G antigen 2D	Q9UEU5	-0.0018799	0.0004862	0.000118
SL013240	CRK	Adapter molecule crk	P46108	0.004328	0.00112	0.000119
SL005847	GST omega-1	Glutathione S-transferase omega-1	P78417	-0.004708	0.001219	0.000119
SL008132	MYOM2	Myomesin-2	P54296	0.009301	0.002408	0.00012
SL007129	CD1D	Antigen-presenting glycoprotein CD1d	P15813	-0.0018174	0.0004711	0.000122
SL017444	CEI	Protein CEI	Q86SI9	-0.004347	0.001127	0.000122
SL005017	MAP3K3	Mitogen-activated protein kinase kinase kinase 3	Q99759	0.0027861	0.0007233	0.000125
SL012788	HHIP	Hedgehog-interacting protein	Q96QV1	-0.0027654	0.0007184	0.000126
SL021212	H6ST3	Heparan-sulfate 6-O-sulfotransferase 3	Q8IZP7	-0.002397	0.000623	0.000127
SL014605	MAFG	Transcription factor MafG	O15525	0.0029405	0.0007641	0.000127
SL019949	ASH2L	Set1/Ash2 histone methyltransferase complex subunit ASH2	Q9UBL3	-0.0018866	0.0004904	0.000128
SL004692	CLF-1/CLC Complex	Cytokine receptor-like factor 1:Cardiotrophin-like cytokine factor 1 Complex	O75462|Q9UBD9	-0.0017213	0.0004476	0.000128
SL002524	sCD4	T-cell surface glycoprotein CD4	P01730	0.0015672	0.0004073	0.000128
SL021346	AK1D1	3-oxo-5-beta-steroid 4-dehydrogenase	P51857	-0.0037341	0.0009713	0.000129
SL002693	FHR3	Complement factor H-related protein 3	Q02985	-0.0016164	0.0004211	0.000133
SL006131	FABPL	Fatty acid-binding protein, liver	P07148	0.0037211	0.0009706	0.000134
SL008550	PNPO	Pyridoxine-5'-phosphate oxidase	Q9NVS9	-0.002496	0.000651	0.000134
SL002782	Adrenomedullin	Adrenomedullin	P35318	-0.001951	0.0005094	0.000136
SL003991	coagulation factor XIII B	Coagulation factor XIII B chain	P05160	-0.0030258	0.0007904	0.000137
SL019028	B4GT2	Beta-1,4-galactosyltransferase 2	O60909	-0.0019853	0.0005191	0.000139
SL005195	LAG-3	Lymphocyte activation gene 3 protein	P18627	0.004975	0.001301	0.000139
SL018812	MA1A2	Mannosyl-oligosaccharide 1,2-alpha-mannosidase IB	O60476	-0.0022076	0.0005772	0.000139
SL013908	PIN1	Peptidyl-prolyl cis-trans isomerase NIMA-interacting 1	Q13526	-0.005339	0.001396	0.000139
SL008081	PP2AAA	Serine/threonine-protein phosphatase 2A 65 kDa regulatory subunit A alpha isoform	P30153	-0.00485	0.001268	0.000139
SL011300	FA49B	Protein FAM49B	Q9NUQ9	0.0027628	0.0007231	0.000141
SL010391	WFKN2	WAP, Kazal, immunoglobulin, Kunitz and NTR domain-containing protein 2	Q8TEU8	0.004426	0.001159	0.000143
SL001896	Clusterin	Clusterin	P10909	-0.0019299	0.0005058	0.000144
SL005157	DC-SIGN	CD209 antigen	Q9NNX6	-0.00548	0.001436	0.000144
SL020125	HMCS1	Hydroxymethylglutaryl-CoA synthase, cytoplasmic	Q01581	-0.01238	0.003245	0.000145
SL013791	MRE11	Double-strand break repair protein MRE11	P49959	-0.003162	0.000829	0.000145
SL007081	IF4E	Eukaryotic translation initiation factor 4E	P06730	-0.004616	0.001211	0.000146
SL011369	KLOTHO	Klotho	Q9UEF7	-0.005124	0.001344	0.000146
SL008212	LAMA4	Laminin subunit alpha-4	Q16363	-0.0022761	0.0005967	0.000146
SL017266	ACPL2	2-phosphoxylose phosphatase 1	Q8TE99	-0.0019083	0.0005009	0.000148
SL010934	PRPS1	Ribose-phosphate pyrophosphokinase 1	P60891	-0.0026887	0.0007058	0.000149
SL020990	ACADL	Long-chain specific acyl-CoA dehydrogenase, mitochondrial	P28330	-0.0014893	0.0003913	0.00015
SL013524	CENPV	Centromere protein V	Q7Z7K6	-0.003875	0.001019	0.000152
SL006349	LCAT	Phosphatidylcholine-sterol acyltransferase	P04180	-0.0019781	0.0005202	0.000152
SL000274	Apo A-II	Apolipoprotein A-II	P02652	-0.0031357	0.0008255	0.000154
SL019460	RPC6	DNA-directed RNA polymerase III subunit RPC6	Q9H1D9	-0.0019476	0.0005125	0.000154
SL003442	sLFA-3	Lymphocyte function-associated antigen 3	P19256	0.0019228	0.0005061	0.000154
SL007088	MCR	Mineralocorticoid receptor	P08235	-0.00324	0.000854	0.000158
SL002527	Collagen II	Collagen Type II	P02458	-0.0037864	0.0009987	0.000159
SL019699	TPPC3	Trafficking protein particle complex subunit 3	O43617	0.004059	0.001071	0.00016
SL012363	CHAD	Chondroadherin	O15335	-0.00598	0.001579	0.000162
SL000313	C3a	C3a anaphylatoxin	P01024	-0.0033167	0.0008762	0.000163
SL012996	EIF3G	Eukaryotic translation initiation factor 3 subunit G	O75821	0.005846	0.001544	0.000163
SL020993	KI2L3	Killer cell immunoglobulin-like receptor 2DL3	P43628	0.009736	0.002572	0.000163
SL014328	PDGFD	Platelet-derived growth factor D	Q9GZP0	-0.011913	0.003147	0.000163
SL008609	FCG3B	Low affinity immunoglobulin gamma Fc region receptor III-B	O75015	0.004782	0.001264	0.000164
SL019942	MCE1	mRNA-capping enzyme	O60942	-0.002343	0.0006192	0.000164
SL006487	AL1A3	Aldehyde dehydrogenase family 1 member A3	P47895	-0.008898	0.002353	0.000165
SL007491	ATAD2	ATPase family AAA domain-containing protein 2	Q6PL18	-0.002171	0.000574	0.000166
SL010619	TPSG1	Tryptase gamma	Q9NRR2	-0.0020367	0.0005391	0.000168
SL019134	TNR6B	Trinucleotide repeat-containing gene 6B protein	Q9UPQ9	0.0023876	0.0006322	0.000169
SL009488	COL11A2	Collagen alpha-2(XI) chain	P13942	-0.006091	0.001614	0.000171
SL018408	FSHB	Follitropin subunit beta	P01225	-0.0016828	0.0004459	0.000171
SL004151	IL-15 Ra	Interleukin-15 receptor subunit alpha	Q13261	0.0022721	0.0006034	0.000177
SL008780	ENPP6	Ectonucleotide pyrophosphatase/phosphodiesterase family member 6	Q6UWR7	-0.002186	0.0005815	0.000181
SL000299	b-ECGF	Fibroblast growth factor 1	P05230	-0.0017583	0.0004683	0.000184
SL019676	RRFM	Ribosome-recycling factor, mitochondrial	Q96E11	-0.0020663	0.0005506	0.000185
SL014834	ZN134	Zinc finger protein 134	P52741	-0.002473	0.000659	0.000186
SL000069	Glypican 1	Glypican-1	P35052	-0.0027188	0.0007248	0.000187
SL013736	THA	Thyroid hormone receptor alpha	P10827	-0.0026431	0.0007049	0.000187
SL020186	RFESD	Rieske domain-containing protein	Q8TAC1	-0.005993	0.001599	0.000188
SL012408	CCKN	Cholecystokinin	P06307	0.00399	0.001066	0.000192
SL019161	MYO6	Unconventional myosin-VI	Q9UM54	0.0034704	0.0009276	0.000194
SL010249	BolA-like protein 2	BolA-like protein 2	Q9H3K6	-0.002669	0.0007139	0.000196
SL008564	UB2V2	Ubiquitin-conjugating enzyme E2 variant 2	Q15819	-0.004546	0.001217	0.000199
SL009434	KPRA	Phosphoribosyl pyrophosphate synthase-associated protein 1	Q14558	-0.003693	0.0009893	0.0002
SL019512	DCMC	Malonyl-CoA decarboxylase, mitochondrial	O95822	-0.0020358	0.0005454	0.000201
SL020982	ANX13	Annexin A13	P27216	-0.0016888	0.0004529	0.000204
SL002541	sRANKL	Tumor necrosis factor ligand superfamily member 11	O14788	0.0021388	0.0005741	0.000207
SL000318	C4b	Complement C4b	P0C0L4|P0C0L5	-0.004942	0.001328	0.000209
SL013211	KAT	Thiosulfate sulfurtransferase/rhodanese-like domain-containing protein 1	Q8NFU3	0.005844	0.001571	0.00021
SL018834	MYZAP	Myocardial zonula adherens protein	P0CAP1	-0.0020239	0.0005439	0.00021
SL008769	HEBP1	Heme-binding protein 1	Q9NRV9	-0.006643	0.001787	0.000212
SL001761	Troponin I	Troponin I, cardiac muscle	P19429	0.0024051	0.0006472	0.000214
SL012486	FGL1	Fibrinogen-like protein 1	Q08830	0.007086	0.001908	0.000215
SL013082	IDI1	Isopentenyl-diphosphate Delta-isomerase 1	Q13907	0.006143	0.001654	0.000215
SL005764	sCD163	Scavenger receptor cysteine-rich type 1 protein M130	Q86VB7	0.004486	0.001208	0.000215
SL010920	GSH0	Glutamate--cysteine ligase regulatory subunit	P48507	-0.007399	0.001992	0.000216
SL005185	IL-23 R	Interleukin-23 receptor	Q5VWK5	-0.0030592	0.0008248	0.00022
SL014982	KGUA	Guanylate kinase	Q16774	-0.005042	0.00136	0.00022
SL019577	B3GT2	Beta-1,3-galactosyltransferase 2	O43825	-0.0016766	0.0004522	0.000221
SL002545	GP100	Melanocyte protein PMEL	P40967	-0.005937	0.001603	0.000224
SL012652	SPA9	Serpin A9	Q86WD7	-0.002806	0.0007575	0.000224
SL017465	CRIM1	Cysteine-rich motor neuron 1 protein	Q9NZV1	0.0018967	0.0005123	0.000226
SL014248	SEM6B	Semaphorin-6B	Q9H3T3	0.0030577	0.0008265	0.000228
SL015111	TRIB2	Tribbles homolog 2	Q92519	-0.0014656	0.0003961	0.000229
SL002795	FKBP52 protein	Peptidyl-prolyl cis-trans isomerase FKBP4	Q02790	-0.004696	0.001271	0.000233
SL018785	K1024	UPF0258 protein KIAA1024	Q9UPX6	-0.0019604	0.0005314	0.000238
SL015259	UBE2T	Ubiquitin-conjugating enzyme E2 T	Q9NPD8	-0.0025765	0.0006986	0.000239
SL003341	Fibrinogen g-chain dimer	Fibrinogen gamma chain	P02679	0.0027394	0.0007433	0.000241
SL000087	IL-6	Interleukin-6	P05231	0.00266	0.0007217	0.000241
SL000434	Glutathione reductase	Glutathione reductase, mitochondrial	P00390	-0.0020894	0.0005671	0.000242
SL013812	HSF1	Heat shock factor protein 1	Q00613	-0.0026977	0.0007322	0.000242
SL007457	BATF	Basic leucine zipper transcriptional factor ATF-like	Q16520	-0.0013069	0.0003548	0.000244
SL003326	I-TAC	C-X-C motif chemokine 11	O14625	0.007567	0.002055	0.000244
SL000507	Lymphotoxin a1/b2	Lymphotoxin alpha1:beta2	P01374|Q06643	-0.0033307	0.0009047	0.000244
SL012855	COKA1	Collagen alpha-1(XX) chain	Q9P218	-0.0020714	0.0005628	0.000247
SL005725	GRB2-related adapter protein 2	GRB2-related adapter protein 2	O75791	-0.0018278	0.0004969	0.000249
SL018465	LSHB	Lutropin subunit beta	P01229	0.005028	0.001368	0.00025
SL014847	HMCS2	Hydroxymethylglutaryl-CoA synthase, mitochondrial	P54868	-0.0036038	0.0009805	0.000251
SL017998	MRAP2	Melanocortin-2 receptor accessory protein 2	Q96G30	0.004416	0.001204	0.000257
SL019568	PO2F1	POU domain, class 2, transcription factor 1	P14859	-0.0018459	0.0005032	0.000258
SL021098	THG1	Probable tRNA(His) guanylyltransferase	Q9NWX6	-0.008782	0.002395	0.000258
SL015369	PCDGM	Protocadherin gamma-C5	Q9Y5F6	-0.0013507	0.0003683	0.00026
SL008812	AMD	Peptidyl-glycine alpha-amidating monooxygenase	P19021	-0.0022615	0.0006176	0.000264
SL017443	EYS	Protein eyes shut homolog	Q5T1H1	-0.0030696	0.0008383	0.000265
SL013009	LA	Lupus La protein	P05455	-0.0029301	0.0008009	0.000268
SL011810	PLXA1	Plexin-A1	Q9UIW2	0.0032969	0.0009014	0.000268
SL019350	TBX5	T-box transcription factor TBX5	Q99593	-0.0016411	0.0004486	0.000268
SL008523	CEAM8	Carcinoembryonic antigen-related cell adhesion molecule 8	P31997	0.004697	0.001285	0.000272
SL000246	5'-Nucleotidase	5'-Nucleotidase	P21589	-0.003658	0.001001	0.000273
SL004720	Calcineurin B a	Calcineurin subunit B type 1	P63098	0.004502	0.001234	0.000276
SL018122	RMD1	Regulator of microtubule dynamics protein 1	Q96DB5	0.005229	0.001434	0.000281
SL004536	LEAP-1	Hepcidin	P81172	0.009889	0.002713	0.000282
SL008377	PCOC2	Procollagen C-endopeptidase enhancer 2	Q9UKZ9	-0.0030802	0.0008457	0.000284
SL018772	CLCA2	Calcium-activated chloride channel regulator 2	Q9UQC9	-0.0019051	0.0005231	0.000285
SL012631	MAMC2	MAM domain-containing protein 2	Q7Z304	-0.0019144	0.0005256	0.000285
SL004396	STAT1	Signal transducer and activator of transcription 1-alpha/beta	P42224	0.007346	0.002021	0.000292
SL010290	SPLC2	BPI fold-containing family A member 2	Q96DR5	-0.004245	0.001169	0.000297
SL000415	Factor H	Complement factor H	P08603	-0.0013169	0.0003635	0.000306
SL008961	OAF	Out at first protein homolog	Q86UD1	0.0026358	0.0007275	0.000306
SL010388	Trypsin 2	Trypsin-2	P07478	0.007114	0.001966	0.000312
SL020093	IQCF3	IQ domain-containing protein F3	P0C7M6	-0.0026115	0.0007225	0.000316
SL008837	CD63	CD63 antigen	P08962	-0.002184	0.000604	0.000317
SL018603	LRP1	Prolow-density lipoprotein receptor-related protein 1	Q07954	0.002182	0.0006037	0.000317
SL017114	SUSD3	Sushi domain-containing protein 3	Q96L08	-0.0018183	0.0005032	0.000319
SL009074	NTRI	Neurotrimin	Q9P121	0.003771	0.001044	0.000321
SL000546	PRL	Prolactin	P01236	0.005807	0.001608	0.000321
SL012511	PSG3	Pregnancy-specific beta-1-glycoprotein 3	Q16557	0.005239	0.001451	0.000322
SL007682	B2L10	Bcl-2-like protein 10	Q9HD36	0.0019123	0.0005298	0.000323
SL015084	UXS1	UDP-glucuronic acid decarboxylase 1	Q8NBZ7	-0.003683	0.001021	0.000325
SL008878	CN37	2',3'-cyclic-nucleotide 3'-phosphodiesterase	P09543	-0.005439	0.001508	0.000326
SL019015	CDKA1	Cyclin-dependent kinase 2-associated protein 1	O14519	-0.001834	0.000509	0.00033
SL005196	LSAMP	Limbic system-associated membrane protein	Q13449	0.0024969	0.0006934	0.000333
SL018068	G6PE	GDH/6PGL endoplasmic bifunctional protein	O95479	-0.004157	0.001155	0.000335
SL001812	Glutathione peroxidase	Glutathione peroxidase 1	P07203	-0.0063119	0.0017559	0.000341
SL018615	SCO2	Protein SCO2 homolog, mitochondrial	O43819	0.0023666	0.0006584	0.000341
SL010614	LRAP	Endoplasmic reticulum aminopeptidase 2	Q6P179	-0.005804	0.001616	0.000344
SL006698	transcription factor MLR1, isoform CRA_b	Ligand-dependent nuclear receptor corepressor-like protein	Q8N3X6	-0.0013231	0.0003684	0.000347
SL005738	DNA polymerase subunit delta 4	DNA polymerase delta subunit 4	Q9HCU8	-0.0019297	0.0005375	0.000348
SL008392	GUC2B	Guanylate cyclase activator 2B	Q16661	0.004823	0.001344	0.000349
SL007494	K1324	UPF0577 protein KIAA1324	Q6UXG2	-0.0025437	0.0007102	0.000358
SL012677	OSCAR	Osteoclast-associated immunoglobulin-like receptor	Q8IYS5	-0.001493	0.0004169	0.00036
SL003309	LBP	Lipopolysaccharide-binding protein	P18428	0.001882	0.0005261	0.000363
SL008941	MA1C1	Mannosyl-oligosaccharide 1,2-alpha-mannosidase IC	Q9NR34	0.0021827	0.0006104	0.000366
SL020209	DVL2	Segment polarity protein dishevelled homolog DVL-2	O14641	-0.002355	0.000659	0.00037
SL013799	NRG3	Pro-neuregulin-3, membrane-bound isoform	P56975	0.0023688	0.0006634	0.000374
SL004826	S100A5	Protein S100-A5	P33763	-0.004307	0.001206	0.000374
SL010470	Semaphorin 3E	Semaphorin-3E	O15041	0.006393	0.001793	0.00038
SL003527	PARP	Poly [ADP-ribose] polymerase 1	P09874	-0.0023924	0.0006712	0.000383
SL019752	ZN560	Zinc finger protein 560	Q96MR9	-0.0021963	0.000616	0.000383
SL005685	EF-1-beta	Elongation factor 1-beta	P24534	-0.003955	0.00111	0.000385
SL015449	CRNN	Cornulin	Q9UBG3	-0.003494	0.000981	0.000386
SL019812	PTN9	Tyrosine-protein phosphatase non-receptor type 9	P43378	-0.0015091	0.0004239	0.00039
SL020180	RNF8	E3 ubiquitin-protein ligase RNF8	O76064	-0.0023254	0.0006537	0.000393
SL007247	NMU	Neuromedin-U	P48645	-0.0017767	0.0004996	0.000395
SL010148	TSP3	Thrombospondin-3	P49746	0.0040115	0.0011289	0.000398
SL005169	sICAM-5	Intercellular adhesion molecule 5	Q9UMF0	0.004544	0.00128	0.000402
SL004969	Desmoglein-3	Desmoglein-3	P32926	-0.011881	0.003349	0.000407
SL014209	KLRF1	Killer cell lectin-like receptor subfamily F member 1	Q9NZS2	-0.001308	0.0003686	0.000407
SL004919	Peroxiredoxin-1	Peroxiredoxin-1	Q06830	-0.005284	0.00149	0.000408
SL006550	ECM1	Extracellular matrix protein 1	Q16610	-0.0031257	0.000882	0.000412
SL013872	LRP1B	Low-density lipoprotein receptor-related protein 1B	Q9NZR2	-0.0028689	0.0008096	0.000414
SL019342	HNF1A	Hepatocyte nuclear factor 1-alpha	P20823	-0.0029029	0.0008202	0.000421
SL003862	CD40 ligand, soluble	CD40 ligand	P29965	-0.0031419	0.0008883	0.000424
SL018483	DPEP2	Dipeptidase 2	Q9H4A9	-0.0022326	0.0006315	0.000426
SL004000	BRAK	C-X-C motif chemokine 14	O95715	0.0019629	0.0005555	0.00043
SL008404	CHM2A	Charged multivesicular body protein 2a	O43633	-0.006202	0.001756	0.000432
SL019892	PSMG3	Proteasome assembly chaperone 3	Q9BT73	-0.004328	0.001227	0.000438
SL008331	PA2G4	Proliferation-associated protein 2G4	Q9UQ80	-0.004932	0.001398	0.000439
SL018414	K1161	Uncharacterized family 31 glucosidase KIAA1161	Q6NSJ0	-0.0027492	0.0007794	0.000441
SL018837	NHLC3	NHL repeat-containing protein 3	Q5JS37	-0.0029249	0.0008296	0.000443
SL008682	K0152	Malectin	Q14165	-0.00524	0.001488	0.000447
SL019140	MSH2	DNA mismatch repair protein Msh2	P43246	-0.0020515	0.0005825	0.00045
SL018084	IGDC3	Immunoglobulin superfamily DCC subclass member 3	Q8IVU1	-0.00148	0.0004207	0.000456
SL019828	PURA2	Adenylosuccinate synthetase isozyme 2	P30520	0.004915	0.001398	0.000457
SL009328	CSH	Chorionic somatomammotropin hormone	P0DML2|P0DML3	-0.0022876	0.0006509	0.000461
SL004525	LL-37	Antibacterial protein LL-37	P49913	-0.004253	0.00121	0.000461
SL017953	MA1B1	Endoplasmic reticulum mannosyl-oligosaccharide 1,2-alpha-mannosidase	Q9UKM7	-0.0018607	0.0005294	0.000461
SL019001	CG069	Uncharacterized protein C7orf69	Q9H7B7	-0.002318	0.0006598	0.000464
SL017071	NKG2A	NKG2-A/NKG2-B type II integral membrane protein	P26715	-0.001959	0.000558	0.000468
SL007287	NR1H2	Oxysterols receptor LXR-beta	P55055	-0.0022745	0.0006482	0.000471
SL017458	IFN16	Interferon alpha-16	P05015	-0.0024464	0.0006974	0.000474
SL019874	CCD51	Coiled-coil domain-containing protein 51	Q96ER9	-0.0023717	0.0006766	0.000478
SL004657	CILP	Cartilage intermediate layer protein 1	O75339	0.004078	0.001164	0.000479
SL004792	DRBP76	Interleukin enhancer-binding factor 3	Q12906	0.0021718	0.0006202	0.000483
SL018773	NLGN3	Neuroligin-3	Q9NZ94	-0.0018319	0.0005231	0.000484
SL012504	PSG5	Pregnancy-specific beta-1-glycoprotein 5	Q15238	0.006127	0.001751	0.000488
SL000158	PSMA	Glutamate carboxypeptidase 2	Q04609	-0.004971	0.001422	0.000496
SL008702	EFHD1	EF-hand domain-containing protein D1	Q9BUP0	-0.0017689	0.0005071	0.000507
SL018414	K1161	Uncharacterized family 31 glucosidase KIAA1161	Q6NSJ0	-0.0017169	0.0004923	0.00051
SL003323	PARC	C-C motif chemokine 18	P55774	0.00479	0.001375	0.000518
SL003320	VEGF-D	Vascular endothelial growth factor D	O43915	0.0030481	0.0008752	0.000518
SL021007	KAAG1	Kidney-associated antigen 1	Q9UBP8	-0.0026696	0.0007668	0.000521
SL017439	GP116	Adhesion G protein-coupled receptor F5	Q8IZF2	-0.005081	0.001461	0.000528
SL008136	ATPK	ATP synthase subunit f, mitochondrial	P56134	-0.0033276	0.0009573	0.000531
SL011312	THS7A	Thrombospondin type-1 domain-containing protein 7A	Q9UPZ6	-0.003766	0.001084	0.000537
SL008802	PSA3	Proteasome subunit alpha type-3	P25788	-0.0019392	0.0005584	0.000539
SL019805	ARY1	Arylamine N-acetyltransferase 1	P18440	-0.0027618	0.0007959	0.000543
SL008508	MATN4	Matrilin-4	O95460	-0.003686	0.001062	0.000544
SL004573	RAG-1	V(D)J recombination-activating protein 1	P15918	-0.0015259	0.0004402	0.000552
SL006189	KIF23	Kinesin-like protein KIF23	Q02241	-0.004655	0.001344	0.000556
SL017451	CC126	Coiled-coil domain-containing protein 126	Q96EE4	-0.003711	0.001072	0.000561
SL008860	GLRX1	Glutaredoxin-1	P35754	0.0023526	0.0006799	0.000564
SL008943	PHP14	14 kDa phosphohistidine phosphatase	Q9NRX4	-0.0056	0.001619	0.000565
SL005113	RGS1	Regulator of G-protein signaling 1	Q08116	-0.0022526	0.0006516	0.00057
SL019786	ASH1L	Histone-lysine N-methyltransferase ASH1L	Q9NR48	-0.002265	0.0006552	0.000572
SL001906	BST-2	Bone marrow stromal antigen 2	Q10589	-0.001396	0.000404	0.000573
SL008599	PPIP1	Proline-serine-threonine phosphatase-interacting protein 1	O43586	0.0029509	0.0008539	0.000573
SL012365	XLRS1	Retinoschisin	O15537	-0.0020038	0.0005798	0.000573
SL000481	IL-5	Interleukin-5	P05113	-0.0016144	0.0004673	0.000576
SL004809	S100A11	Protein S100-A11	P31949	0.002363	0.0006854	0.00059
SL003647	annexin VI	Annexin A6	P08133	-0.008513	0.002472	0.000598
SL019159	AF1L1	Actin filament-associated protein 1-like 1	Q8TED9	-0.002105	0.0006115	0.000602
SL017094	CTRB2	Chymotrypsinogen B2	Q6GPI1	-0.011303	0.003285	0.000604
SL007134	CXA1	Gap junction alpha-1 protein	P17302	-0.0013252	0.0003855	0.000612
SL004823	Cyclophilin A	Peptidyl-prolyl cis-trans isomerase A	P62937	-0.004251	0.001238	0.000618
SL016788	THIL	Acetyl-CoA acetyltransferase, mitochondrial	P24752	-0.007294	0.002129	0.000637
SL020075	SIM13	Small integral membrane protein 13	P0DJ93	-0.0013805	0.0004029	0.000638
SL009023	VPS4A	Vacuolar protein sorting-associated protein 4A	Q9UN37	-0.004693	0.00137	0.000638
SL012418	HIS1	Histatin-1	P15515	0.0033799	0.0009871	0.000643
SL000460	IgD	Immunoglobulin D	P01880	-0.015611	0.004561	0.000646
SL015014	INT3	Integrator complex subunit 3	Q68E01	-0.001615	0.000472	0.000649
SL014973	NSDHL	Sterol-4-alpha-carboxylate 3-dehydrogenase, decarboxylating	Q15738	-0.003014	0.000881	0.00065
SL019789	HECW1	E3 ubiquitin-protein ligase HECW1	Q76N89	-0.001047	0.000306	0.000652
SL013233	RPE	Ribulose-phosphate 3-epimerase	Q96AT9	-0.004939	0.001445	0.000654
SL009423	LDHC	L-lactate dehydrogenase C chain	P07864	-0.0027212	0.0007968	0.000665
SL005353	RBP-III	Retinol-binding protein 5	P82980	0.003765	0.001103	0.000668
SL020972	JMJD6	Bifunctional arginine demethylase and lysyl-hydroxylase JMJD6	Q6NYC1	-0.002697	0.000792	0.000686
SL007570	NDRG1	Protein NDRG1	Q92597	0.002086	0.000613	0.000696
SL003107	ECP	Eosinophil cationic protein	P12724	0.004999	0.00147	0.000697
SL000563	RANTES	C-C motif chemokine 5	P13501	-0.009475	0.002786	0.000699
SL020161	H6ST2	Heparan-sulfate 6-O-sulfotransferase 2	Q96MM7	0.003881	0.001142	0.000708
SL001902	BCAM	Basal Cell Adhesion Molecule	P50895	0.0027633	0.0008138	0.000711
SL018833	P4R3A	Serine/threonine-protein phosphatase 4 regulatory subunit 3A	Q6IN85	0.004728	0.001393	0.000714
SL005386	Uromodulin	Uromodulin	P07911	0.00384	0.001131	0.000715
SL006479	GBP1	Guanylate-binding protein 1	P32455	0.004121	0.001215	0.000722
SL006762	WWOX	WW domain-containing oxidoreductase	Q9NZC7	-0.0020538	0.0006057	0.000727
SL019326	BICR1	Bicaudal D-related protein 1	Q6ZP65	0.0013522	0.0003994	0.000739
SL008518	PAPP2	Pappalysin-2	Q9BXP8	-0.0018281	0.0005401	0.000742
SL021097	SYF2	Pre-mRNA-splicing factor SYF2	O95926	0.0032348	0.0009563	0.000746
SL012108	PLCG1	1-phosphatidylinositol 4,5-bisphosphate phosphodiesterase gamma-1	P19174	-0.0029971	0.0008862	0.000748
SL004711	ITI heavy chain H2	Inter-alpha-trypsin inhibitor heavy chain H2	P19823	-0.001935	0.000573	0.000762
SL000008	PgR	Progesterone receptor	P06401	0.0033193	0.0009836	0.000768
SL018788	UROL1	Uromodulin-like 1	Q5DID0	-0.001807	0.000536	0.00078
SL005358	prostatic binding protein	Phosphatidylethanolamine-binding protein 1	P30086	-0.004203	0.001247	0.000782
SL004068	Granzyme B	Granzyme B	P10144	-0.002017	0.0005989	0.000788
SL021461	HDGR3	Hepatoma-derived growth factor-related protein 3	Q9Y3E1	0.003692	0.001097	0.000789
SL000339	carbonic anhydrase II	Carbonic anhydrase 2	P00918	-0.0020588	0.0006115	0.000793
SL007284	CRIS3	Cysteine-rich secretory protein 3	P54108	-0.0015529	0.0004614	0.000796
SL004457	Protease nexin I	Glia-derived nexin	P07093	-0.010002	0.002974	0.000799
SL014793	CETN2	Centrin-2	P41208	-0.0024755	0.0007359	0.0008
SL012751	REL3	Relaxin-3	Q8WXF3	-0.0016087	0.0004783	0.0008
SL004269	ghrelin	Appetite-regulating hormone	Q9UBU3	-0.003154	0.000938	0.000802
SL007996	ADH1B	Alcohol dehydrogenase 1B	P00325	-0.0024532	0.0007295	0.000803
SL019445	INP5E	72 kDa inositol polyphosphate 5-phosphatase	Q9NRR6	-0.0021177	0.0006308	0.000821
SL004469	amyloid precursor protein	Amyloid beta A4 protein	P05067	-0.007603	0.002269	0.000838
SL020147	HCAR2	Hydroxycarboxylic acid receptor 2	Q8TDS4	-0.003915	0.001168	0.000839
SL019722	CLIC5	Chloride intracellular channel protein 5	Q9NZA1	-0.003642	0.001088	0.000843
SL008302	TINAL	Tubulointerstitial nephritis antigen-like	Q9GZM7	0.003383	0.00101	0.000845
SL011309	ZN180	Zinc finger protein 180	Q9UJW8	-0.0018012	0.0005382	0.00085
SL018031	PHS2	Pterin-4-alpha-carbinolamine dehydratase 2	Q9H0N5	-0.008274	0.002475	0.000859
SL003951	BDNF	Brain-derived neurotrophic factor	P23560	-0.010865	0.003253	0.000868
SL011212	PI42B	Phosphatidylinositol 5-phosphate 4-kinase type-2 beta	P78356	-0.005163	0.001546	0.000873
SL005432	LAIR1	Leukocyte-associated immunoglobulin-like receptor 1	Q6GTX8	-0.0013533	0.0004055	0.000879
SL007108	IRF1	Interferon regulatory factor 1	P10914	-0.0017691	0.0005302	0.000881
SL018228	VAMP4	Vesicle-associated membrane protein 4	O75379	-0.0014238	0.0004268	0.000884
SL007111	G6PD	Glucose-6-phosphate 1-dehydrogenase	P11413	-0.005739	0.001723	0.000897
SL018691	PA2GC	Putative inactive group IIC secretory phospholipase A2	Q5R387	-0.0015039	0.0004518	0.000907
SL000462	IGFBP-1	Insulin-like growth factor-binding protein 1	P08833	0.006091	0.001831	0.00091
SL010454	Contactin-4	Contactin-4	Q8IWV2	-0.002601	0.0007819	0.000912
SL017638	LGR5	Leucine-rich repeat-containing G-protein coupled receptor 5	O75473	-0.0024067	0.0007237	0.000915
SL019907	SCP2D	SCP2 sterol-binding domain-containing protein 1	Q9UJQ7	0.008693	0.002614	0.000917
SL019042	ZN275	Zinc finger protein 275	Q9NSD4	-0.0028465	0.0008565	0.000924
SL019709	ARL11	ADP-ribosylation factor-like protein 11	Q969Q4	-0.0020062	0.0006038	0.000925
SL012695	DB119	Beta-defensin 119	Q8N690	-0.0015499	0.0004665	0.000927
SL014208	CRTAM	Cytotoxic and regulatory T-cell molecule	O95727	0.0044422	0.0013377	0.000931
SL012783	WFKN1	WAP, kazal, immunoglobulin, kunitz and NTR domain-containing protein 1	Q96NZ8	-0.002552	0.0007694	0.000943
SL000275	Apo C-I	Apolipoprotein C-I	P02654	-0.0019483	0.0005877	0.000949
SL011509	PYY	Peptide YY	P10082	0.004409	0.00133	0.000949
SL008272	CS010	Myeloid-derived growth factor	Q969H8	0.00128	0.000386	0.000951
SL012802	PROL1	Opiorphin prepropeptide	Q99935	-0.0018283	0.0005518	0.000956
SL014977	CI061	Protein FAM189A2	Q15884	-0.0015417	0.0004662	0.00098
SL014854	DPOE2	DNA polymerase epsilon subunit 2	P56282	-0.0014743	0.0004466	0.000999
SL013071	ERH	Enhancer of rudimentary homolog	P84090	0.003348	0.0010152	0.00101
SL020942	PT117	Protein PET117 homolog, mitochondrial	Q6UWS5	0.003404	0.001032	0.00101
SL019420	ATF6B	Cyclic AMP-dependent transcription factor ATF-6 beta	Q99941	-0.002396	0.0007274	0.00102
SL003920	kallikrein 15	Kallikrein-15	Q9H2R5	-0.0026378	0.0008003	0.00102
SL018716	ATX3	Ataxin-3	P54252	-0.005943	0.001807	0.00104
SL019861	TOX3	TOX high mobility group box family member 3	O15405	-0.002219	0.000675	0.00105
SL020131	IP3KA	Inositol-trisphosphate 3-kinase A	P23677	-0.0014484	0.0004415	0.00107
SL008375	ANXA7	Annexin A7	P20073	-0.004781	0.001458	0.00108
SL011908	GIP	Gastric inhibitory polypeptide	P09681	-0.0016106	0.0004911	0.00108
SL008504	GNS	N-acetylglucosamine-6-sulfatase	P15586	-0.0026786	0.0008167	0.00108
SL020984	DCNL2	DCN1-like protein 2	Q6PH85	-0.0018806	0.0005742	0.00109
SL004348	IFN-lambda 1	Interferon lambda-1	Q8IU54	-0.0031131	0.0009503	0.00109
SL019569	SC6A9	Sodium- and chloride-dependent glycine transporter 1	P48067	-0.0018271	0.0005582	0.0011
SL016498	WBP2	WW domain-binding protein 2	Q969T9	-0.0025721	0.0007862	0.00111
SL004740	Pregnancy zone protein	Pregnancy zone protein	P20742	0.012471	0.003817	0.00112
SL020176	5HT6R	5-hydroxytryptamine receptor 6	P50406	-0.0019917	0.0006098	0.00113
SL004672	BCMA	Tumor necrosis factor receptor superfamily member 17	Q02223	0.0035733	0.0010945	0.00113
SL003726	Chk2	Serine/threonine-protein kinase Chk2	O96017	-0.0015572	0.0004768	0.00113
SL009216	dopa decarboxylase	Aromatic-L-amino-acid decarboxylase	P20711	-0.0017473	0.0005355	0.00114
SL007076	HG2A	HLA class II histocompatibility antigen gamma chain	P04233	-0.0017421	0.0005339	0.00114
SL000125	IL-1a	Interleukin-1 alpha	P01583	-0.0024809	0.0007602	0.00114
SL018370	IDD	Integral membrane protein DGCR2/IDD	P98153	-0.0016834	0.0005163	0.00115
SL011102	RPN1	Dolichyl-diphosphooligosaccharide--protein glycosyltransferase subunit 1	P04843	0.002683	0.000823	0.00115
SL019914	PYDC1	Pyrin domain-containing protein 1	Q8WXC3	-0.0017895	0.0005491	0.00116
SL003668	Collagen-binding protein	Serpin H1	P50454	0.0071	0.002181	0.00117
SL012827	WF10A	WAP four-disulfide core domain protein 10A	Q9H1F0	0.0030358	0.0009324	0.00117
SL012512	CART	Cocaine- and amphetamine-regulated transcript protein	Q16568	-0.0014145	0.0004346	0.00118
SL012533	DB110	Beta-defensin 110	Q30KQ9	-0.001467	0.000451	0.00118
SL018631	HIKES	Protein Hikeshi	Q53FT3	-0.0018076	0.0005562	0.00119
SL004837	Activin AB	Inhibin beta A chain:Inhibin beta B chain heterodimer	P08476|P09529	0.002118	0.0006531	0.00122
SL004552	NCF-1	Neutrophil cytosol factor 1	P14598	0.004839	0.001492	0.00123
SL012572	NOE3	Noelin-3	Q96PB7	-0.0014407	0.0004445	0.00123
SL007735	TEN3	Teneurin-3	Q9P273	-0.0016613	0.0005126	0.00123
SL019348	DCE1	Glutamate decarboxylase 1	Q99259	-0.0017054	0.0005268	0.00125
SL006795	FUT9	Alpha-(1,3)-fucosyltransferase 9	Q9Y231	-0.0021399	0.000661	0.00125
SL017589	LGR4	Leucine-rich repeat-containing G-protein coupled receptor 4	Q9BXB1	-0.0024561	0.0007584	0.00125
SL002684	CSF-1	Macrophage colony-stimulating factor 1	P09603	0.002334	0.000722	0.00127
SL014469	SHC1	SHC-transforming protein 1	P29353	0.004271	0.001321	0.00127
SL003675	Alpha crystallin A chain	Alpha-crystallin A chain	P02489	-0.0015673	0.0004851	0.00128
SL020140	DJC17	DnaJ homolog subfamily C member 17	Q9NVM6	-0.003683	0.00114	0.00128
SL000136	AREG	Amphiregulin	P15514	-0.004572	0.001417	0.00129
SL017972	B4GT5	Beta-1,4-galactosyltransferase 5	O43286	-0.001311	0.0004063	0.0013
SL014628	B4GT3	Beta-1,4-galactosyltransferase 3	O60512	-0.0013314	0.0004131	0.00131
SL019142	PPIL1	Peptidyl-prolyl cis-trans isomerase-like 1	Q9Y3C6	-0.0031766	0.0009865	0.00132
SL018369	TXD11	Thioredoxin domain-containing protein 11	Q6PKC3	-0.001501	0.0004659	0.00132
SL015343	G3BP2	Ras GTPase-activating protein-binding protein 2	Q9UN86	0.0052485	0.0016312	0.00133
SL006756	NRK1	Nicotinamide riboside kinase 1	Q9NWW6	-0.003092	0.000962	0.00135
SL019674	SYT4	Synaptotagmin-4	Q9H2B2	-0.0022337	0.0006948	0.00135
SL008542	KCE1L	Potassium voltage-gated channel subfamily E regulatory beta subunit 5	Q9UJ90	-0.0018848	0.0005865	0.00136
SL012780	FCRL1	Fc receptor-like protein 1	Q96LA6	-0.004972	0.001549	0.00137
SL005253	GST A1-1	Glutathione S-transferase A1	P08263	-0.002929	0.000912	0.00137
SL020301	NUD12	Peroxisomal NADH pyrophosphatase NUDT12	Q9BQG2	-0.0020074	0.0006262	0.00139
SL005409	Glutaminyl cyclase	Glutaminyl-peptide cyclotransferase	Q16769	0.0037	0.001156	0.00141
SL015005	RM02	39S ribosomal protein L2, mitochondrial	Q5T653	-0.001402	0.0004378	0.00141
SL004124	CD2	T-cell surface antigen CD2	P06729	0.015873	0.004962	0.00142
SL004271	GFAP	Glial fibrillary acidic protein	P14136	-0.0018738	0.0005856	0.00142
SL014089	SORC3	VPS10 domain-containing receptor SorCS3	Q9UPU3	-0.0015299	0.0004782	0.00142
SL011618	CTCF	Transcriptional repressor CTCF	P49711	-0.0012406	0.0003879	0.00143
SL001778	MFAP2	Microfibrillar-associated protein 2	P55001	0.0022906	0.0007169	0.00144
SL008375	ANXA7	Annexin A7	P20073	-0.004617	0.001446	0.00146
SL019694	MACOI	Macoilin	Q8N5G2	-0.0021751	0.0006813	0.00146
SL018485	PRS57	Serine protease 57	Q6UWY2	-0.003462	0.001084	0.00146
SL018435	PEAR1	Platelet endothelial aggregation receptor 1	Q5VY43	-0.0019674	0.0006168	0.00147
SL019314	TMM52	Transmembrane protein 52	Q8NDY8	-0.0023044	0.0007222	0.00147
SL016500	SYTL4	Synaptotagmin-like protein 4	Q96C24	-0.0018688	0.0005864	0.00148
SL010610	CLC4K	C-type lectin domain family 4 member K	Q9UJ71	-0.001158	0.0003634	0.00149
SL004533	HBD-2	Beta-defensin 4A	O15263	0.01421	0.00446	0.00149
SL007080	CD5	T-cell surface glycoprotein CD5	P06127	0.003523	0.001107	0.0015
SL007324	CSK21	Casein kinase II subunit alpha	P68400	-0.0019594	0.0006155	0.0015
SL006958	HRK	Activator of apoptosis harakiri	O00198	-0.0018045	0.0005679	0.00153
SL020143	TCEA2	Transcription elongation factor A protein 2	Q15560	-0.001535	0.0004831	0.00153
SL009121	Asparaginase-like protein 1	Isoaspartyl peptidase/L-asparaginase	Q7L266	-0.0016078	0.0005071	0.00157
SL000573	SAP	Serum amyloid P-component	P02743	-0.002409	0.00076	0.00157
SL000047	IGF-I	Insulin-like growth factor I	P05019	-0.004193	0.001324	0.00159
SL004757	DRG-1	Vacuolar protein sorting-associated protein VTA1 homolog	Q9NP79	-0.005166	0.001634	0.00162
SL005183	IL-22BP	Interleukin-22 receptor subunit alpha-2	Q969J5	-0.0039507	0.0012499	0.00162
SL018374	RNF13	E3 ubiquitin-protein ligase RNF13	O43567	-0.0018632	0.0005895	0.00162
SL014870	UB2D2	Ubiquitin-conjugating enzyme E2 D2	P62837	-0.0023499	0.0007437	0.00163
SL010824	CISD2	CDGSH iron-sulfur domain-containing protein 2	Q8N5K1	-0.0014004	0.0004434	0.00164
SL004347	IL-22	Interleukin-22	Q9GZX6	0.004071	0.00129	0.00165
SL003759	p107	Retinoblastoma-like protein 1	P28749	-0.0019854	0.0006305	0.00169
SL007417	IL27B	Interleukin-27 subunit beta	Q14213	0.005646	0.001794	0.001698
SL000674	FST	Follistatin	P19883	-0.0017557	0.0005579	0.0017
SL020914	ZFAN5	AN1-type zinc finger protein 5	O76080	-0.0017931	0.0005696	0.0017
SL010168	lymphotactin beta	Cytokine SCM-1 beta	Q9UBD3	-0.0012629	0.0004018	0.00172
SL018706	UD2A1	UDP-glucuronosyltransferase 2A1	Q9Y4X1	-0.004712	0.001499	0.00172
SL019202	PRS35	Inactive serine protease 35	Q8N3Z0	-0.0022157	0.0007054	0.00173
SL007148	CO9A1	Collagen alpha-1(IX) chain	P20849	0.0028871	0.0009193	0.00174
SL009074	NTRI	Neurotrimin	Q9P121	0.0025735	0.0008197	0.00174
SL003307	IL-2 sRg	Cytokine receptor common subunit gamma	P31785	-0.004394	0.0014	0.00175
SL021092	SEPT3	Neuronal-specific septin-3	Q9UH03	0.0014223	0.0004536	0.00177
SL020129	CNOT1	CCR4-NOT transcription complex subunit 1	A5YKK6	0.0037886	0.0012087	0.00178
SL019692	PAX4	Paired box protein Pax-4	O43316	-0.0020963	0.0006692	0.00179
SL000408	Epo	Erythropoietin	P01588	0.003924	0.001253	0.0018
SL013834	KS6A1	Ribosomal protein S6 kinase alpha-1	Q15418	-0.004307	0.001377	0.00181
SL019419	GP101	Probable G-protein coupled receptor 101	Q96P66	-0.0016762	0.0005359	0.00182
SL014009	HDGR2	Hepatoma-derived growth factor-related protein 2	Q7Z4V5	0.0018116	0.0005795	0.001822
SL007056	BMP10	Bone morphogenetic protein 10	O95393	0.0020122	0.0006443	0.00184
SL008205	PDIA6	Protein disulfide-isomerase A6	Q15084	0.005883	0.001883	0.00184
SL005201	MIS	Muellerian-inhibiting factor	P03971	-0.0014355	0.0004599	0.00185
SL019316	F162B	Protein FAM162B	Q5T6X4	-0.001405	0.0004501	0.00186
SL015008	LYPL1	Lysophospholipase-like protein 1	Q5VWZ2	-0.0016325	0.0005232	0.00186
SL013157	NB5R2	NADH-cytochrome b5 reductase 2	Q6BCY4	0.00368	0.001179	0.00186
SL000076	p27Kip1	Cyclin-dependent kinase inhibitor 1B	P46527	-0.003642	0.001167	0.00186
SL016555	PDE11	Dual 3',5'-cyclic-AMP and -GMP phosphodiesterase 11A	Q9HCR9	-0.003601	0.001154	0.00186
SL004838	CD47	Leukocyte surface antigen CD47	Q08722	-0.0025961	0.0008322	0.00187
SL010588	Dermokine	Dermokine	Q6E0U4	-0.0012564	0.0004028	0.00187
SL011012	PIMT	Protein-L-isoaspartate(D-aspartate) O-methyltransferase	P22061	-0.0015541	0.0004991	0.00191
SL006617	cAMP-regulated phosphoprotein 21	cAMP-regulated phosphoprotein 21	Q9UBL0	-0.0017117	0.0005508	0.00194
SL006632	TCAL8	Transcription elongation factor A protein-like 8	Q8IYN2	-0.0016585	0.0005339	0.00195
SL011550	RBBP9	Putative hydrolase RBBP9	O75884	0.0014401	0.0004637	0.00196
SL019741	GBRL2	Gamma-aminobutyric acid receptor-associated protein-like 2	P60520	-0.004075	0.001313	0.00197
SL006682	GGH	Gamma-glutamyl hydrolase	Q92820	-0.003145	0.001014	0.00197
SL016518	LMA2L	VIP36-like protein	Q9H0V9	0.00352	0.001135	0.00199
SL014861	RND3	Rho-related GTP-binding protein RhoE	P61587	-0.0014057	0.0004534	0.00199
SL021024	TSSC4	Protein TSSC4	Q9Y5U2	0.003214	0.001037	0.00199
SL007105	PF4V	Platelet factor 4 variant	P10720	-0.00172	0.000555	0.002
SL016550	CK2-A1:B	Casein kinase II 2-alpha:2-beta heterotetramer	P68400|P67870	-0.005371	0.001734	0.00201
SL010498	EPHA3	Ephrin type-A receptor 3	P29320	-0.0015745	0.0005086	0.00202
SL020001	IgG4, Kappa	Ig gamma-4, Kappa	P01861	0.002844	0.000919	0.00203
SL018119	PPM1L	Protein phosphatase 1L	Q5SGD2	-0.003522	0.001139	0.00203
SL009105	VAMP2	Vesicle-associated membrane protein 2	P63027	-0.005899	0.001909	0.00207
SL020118	REPI1	Replication initiator 1	Q9BWE0	-0.0012015	0.0003891	0.00208
SL011709	PLPP	Pyridoxal phosphate phosphatase	Q96GD0	-0.004869	0.001579	0.0021
SL002791	Semenogelin	Semenogelin-1	P04279	-0.0026084	0.0008458	0.0021
SL004253	17-beta-HSD 1	Estradiol 17-beta-dehydrogenase 1	P14061	-0.0021048	0.0006838	0.00214
SL019048	LRC4B	Leucine-rich repeat-containing protein 4B	Q9NT99	-0.001611	0.0005234	0.00214
SL020083	RM33	39S ribosomal protein L33, mitochondrial	O75394	0.011784	0.003828	0.00214
SL005226	TSLP R	Cytokine receptor-like factor 2	Q9HC73	-0.0021659	0.0007039	0.00215
SL006460	GP1BA	Platelet glycoprotein Ib alpha chain	P07359	-0.0024189	0.0007867	0.00216
SL010231	RBM3	RNA-binding protein 3	P98179	0.003978	0.001294	0.00217
SL017483	LRRT4	Leucine-rich repeat transmembrane neuronal protein 4	Q86VH4	-0.0020745	0.0006757	0.0022
SL018257	3BP2	SH3 domain-binding protein 2	P78314	0.002668	0.00087	0.00222
SL019212	ZN264	Zinc finger protein 264	O43296	-0.0015515	0.0005058	0.00222
SL008078	LMOD1	Leiomodin-1	P29536	0.0019893	0.0006485	0.002221
SL020291	KIF3A	Kinesin-like protein KIF3A	Q9Y496	-0.0020552	0.0006708	0.00224
SL007184	MPIP1	M-phase inducer phosphatase 1	P30304	-0.0027359	0.0008934	0.00226
SL007062	CER1	Cerberus	O95813	-0.0014185	0.0004634	0.00227
SL007708	GLRX2	Glutaredoxin-2, mitochondrial	Q9NS18	0.0015437	0.0005044	0.00227
SL007237	MP2K4	Dual specificity mitogen-activated protein kinase kinase 4	P45985	-0.004235	0.001384	0.00227
SL000535	PDGF-AA	Platelet-derived growth factor subunit A	P04085	-0.00867	0.002833	0.00227
SL019474	DYL2	Dynein light chain 2, cytoplasmic	Q96FJ2	-0.004085	0.001335	0.00228
SL018084	IGDC3	Immunoglobulin superfamily DCC subclass member 3	Q8IVU1	-0.0012154	0.0003973	0.00228
SL005257	PPARa	Peroxisome proliferator-activated receptor alpha	Q07869	-0.002778	0.0009085	0.00229
SL008934	MANBA	Beta-mannosidase	O00462	-0.0026695	0.0008733	0.0023
SL012592	KIRR2	Kin of IRRE-like protein 2	Q6UWL6	0.003216	0.001053	0.00231
SL017072	NTNG1	Netrin-G1	Q9Y2I2	0.002025	0.0006635	0.00234
SL004799	nectin-1 gamma	Nectin-1, isoform gamma	Q15223	-0.001478	0.000485	0.00238
SL012362	NPFF	Pro-FMRFamide-related neuropeptide FF	O15130	-0.0027897	0.0009163	0.00239
SL018774	FCRL4	Fc receptor-like protein 4	Q96PJ5	-0.005387	0.00177	0.0024
SL020077	MAZ	Myc-associated zinc finger protein	P56270	0.0022138	0.0007276	0.00241
SL020956	DTD2	Putative D-tyrosyl-tRNA(Tyr) deacylase 2	Q96FN9	-0.004054	0.001333	0.00242
SL005148	HCCR-1	LETM1 domain-containing protein 1	Q6P1Q0	-0.0016272	0.0005351	0.00242
SL008372	FLRT3	Leucine-rich repeat transmembrane protein FLRT3	Q9NZU0	0.003589	0.001181	0.00243
SL019351	TPMT	Thiopurine S-methyltransferase	P51580	-0.003084	0.001015	0.00243
SL014945	CASL	Enhancer of filamentation 1	Q14511	-0.0012124	0.0003992	0.00245
SL017966	EFHA2	Calcium uptake protein 3, mitochondrial	Q86XE3	-0.002015	0.0006632	0.00245
SL017528	RNase H1	Ribonuclease H1	O60930	-0.002295	0.0007553	0.00245
SL009341	BASI	Basigin	P35613	0.0015838	0.0005219	0.00247
SL019345	HEM4	Uroporphyrinogen-III synthase	P10746	-0.005155	0.001698	0.00247
SL010950	DCNL1	DCN1-like protein 1	Q96GG9	-0.0027928	0.0009211	0.00249
SL013230	STMN2	Stathmin-2	Q93045	0.003536	0.001166	0.002493
SL004346	IL-20	Interleukin-20	Q9NYY1	-0.001233	0.0004066	0.0025
SL019706	STALP	AMSH-like protease	Q96FJ0	0.002782	0.0009181	0.00251
SL009232	Sperm-associated antigen 2	UDP-N-acetylhexosamine pyrophosphorylase	Q16222	-0.0023862	0.0007888	0.00255
SL019801	DIM1	Probable dimethyladenosine transferase	Q9UNQ2	-0.0019953	0.0006601	0.00257
SL000601	Transferrin	Serotransferrin	P02787	-0.0016317	0.0005404	0.0026
SL021174	CHST4	Carbohydrate sulfotransferase 4	Q8NCG5	0.0016422	0.0005441	0.00261
SL007036	ERN1	Serine/threonine-protein kinase/endoribonuclease IRE1	O75460	-0.0021962	0.0007282	0.00263
SL007558	CYGB	Cytoglobin	Q8WWM9	0.0021001	0.0006967	0.00264
SL000396	Cytochrome c	Cytochrome c	P99999	-0.003313	0.001099	0.00264
SL018715	NUDC	Nuclear migration protein nudC	Q9Y266	0.004226	0.001403	0.00265
SL008540	RAB5B	Ras-related protein Rab-5B	P61020	-0.004133	0.001372	0.00265
SL015153	PURB	Transcriptional activator protein Pur-beta	Q96QR8	-0.004874	0.001618	0.00266
SL019319	TEN2	Teneurin-2	Q9NT68	-0.003059	0.001016	0.00266
SL018447	CDHR3	Cadherin-related family member 3	Q6ZTQ4	-0.001844	0.0006127	0.00268
SL007432	NR1D2	Nuclear receptor subfamily 1 group D member 2	Q14995	-0.0019423	0.0006465	0.00273
SL022717	PILRA isoform FDF03-M14	Paired immunoglobulin-like type 2 receptor alpha isoform FDF03-M14	Q9UKJ1	-0.010734	0.003567	0.00273
SL014113	NLGNX	Neuroligin-4, X-linked	Q8N0W4	0.0021556	0.0007183	0.00276
SL021013	NOP16	Nucleolar protein 16	Q9Y3C1	-0.001572	0.000524	0.00278
SL010978	HEM3	Porphobilinogen deaminase	P08397	-0.00685	0.002288	0.00282
SL012660	WFDC8	WAP four-disulfide core domain protein 8	Q8IUA0	-0.00301	0.001006	0.002854
SL005397	Serpin B1	Leukocyte elastase inhibitor	P30740	0.003847	0.001287	0.00287
SL000441	HGF	Hepatocyte growth factor	P14210	0.0027147	0.0009086	0.00288
SL018023	LRRC3	Leucine-rich repeat-containing protein 3	Q9BY71	-0.003063	0.001025	0.00288
SL012578	TPSN	Tapasin	O15533	0.0022293	0.0007463	0.00289
SL000449	HSP 40	DnaJ homolog subfamily B member 1	P25685	-0.004694	0.001572	0.0029
SL018104	DEPP	Protein DEPP	Q9NTK1	-0.005531	0.001853	0.00291
SL009200	suppression of tumorigenicity 13	Hsc70-interacting protein	P50502	-0.00382	0.001281	0.00292
SL000670	GSTA3	Glutathione S-transferase A3	Q16772	-0.003307	0.001109	0.00293
SL016373	SPTC1	Serine palmitoyltransferase 1	O15269	-0.002974	0.000997	0.00293
SL018237	DQA2	HLA class II histocompatibility antigen, DQ alpha 2 chain	P01906	0.0022291	0.0007479	0.00295
SL008085	3HIDH	3-hydroxyisobutyrate dehydrogenase, mitochondrial	P31937	-0.0018894	0.0006339	0.00296
SL013078	TWF1	Twinfilin-1	Q12792	0.003248	0.00109	0.00296
SL007454	VAMP3	Vesicle-associated membrane protein 3	Q15836	-0.0015572	0.0005237	0.00302
SL010943	PSME2	Proteasome activator complex subunit 2	Q9UL46	-0.004653	0.001567	0.00306
SL019851	LMBL2	Lethal(3)malignant brain tumor-like protein 2	Q969R5	-0.003653	0.001232	0.00309
SL003200	sTie-2	Angiopoietin-1 receptor, soluble	Q02763	-0.0023437	0.0007903	0.00309
SL003744	Galectin-3	Galectin-3	P17931	0.0020721	0.0006992	0.00311
SL018357	SLIK6	SLIT and NTRK-like protein 6	Q9H5Y7	0.0023855	0.0008055	0.00313
SL017982	FAF2	FAS-associated factor 2	Q96CS3	0.004931	0.001667	0.00316
SL018325	NALD2	N-acetylated-alpha-linked acidic dipeptidase 2	Q9Y3Q0	-0.003738	0.0012634	0.00316
SL018082	RM52	39S ribosomal protein L52, mitochondrial	Q86TS9	-0.0016794	0.0005675	0.00316
SL021351	ANR54	Ankyrin repeat domain-containing protein 54	Q6NXT1	-0.002923	0.000989	0.0032
SL018042	CV015	Uncharacterized protein C22orf15	Q8WYQ4	-0.0016951	0.0005736	0.00321
SL014817	RGS3	Regulator of G-protein signaling 3	P49796	-0.0026617	0.0009011	0.00321
SL000566	RBP	Retinol-binding protein 4	P02753	0.0028064	0.0009503	0.00322
SL007003	DHH	Desert hedgehog protein N-product	O43323	-0.003075	0.001042	0.00325
SL015118	TANK	TRAF family member-associated NF-kappa-B activator	Q92844	0.003443	0.001167	0.00325
SL000572	SAA	Serum amyloid A-1 protein	P0DJI8	0.008472	0.002873	0.00327
SL012617	SOSD1	Sclerostin domain-containing protein 1	Q6X4U4	-0.0016932	0.0005743	0.00328
SL018450	CR056	TYMS opposite strand protein	Q8TAI1	-0.0026551	0.0009015	0.00331
SL019881	HM20A	High mobility group protein 20A	Q9NP66	-0.001487	0.000505	0.00332
SL005400	Perlecan	Basement membrane-specific heparan sulfate proteoglycan core protein	P98160	0.0019954	0.0006779	0.00332
SL018991	CK087	Uncharacterized protein C11orf87	Q6NUJ2	-0.0022443	0.0007627	0.00333
SL011011	IF4B	Eukaryotic translation initiation factor 4B	P23588	-0.004108	0.001397	0.00335
SL005181	IL-20 Ra	Interleukin-20 receptor subunit alpha	Q9UHF4	0.0015923	0.0005416	0.00336
SL004156	TRAIL R1	Tumor necrosis factor receptor superfamily member 10A	O00220	-0.0020847	0.0007094	0.00338
SL004139	Ephrin-A3	Ephrin-A3	P52797	-0.0022096	0.0007522	0.00339
SL016557	HMGR	3-hydroxy-3-methylglutaryl-coenzyme A reductase	P04035	-0.0018671	0.0006362	0.00342
SL002621	Midkine	Midkine	P21741	0.0028524	0.0009726	0.00344
SL017529	KEAP1	Kelch-like ECH-associated protein 1	Q14145	-0.0016885	0.0005763	0.00347
SL018838	JPH4	Junctophilin-4	Q96JJ6	-0.001746	0.000596	0.00348
SL008499	PTPRD	Receptor-type tyrosine-protein phosphatase delta	P23468	0.00297	0.001015	0.00351
SL018597	B4GT6	Beta-1,4-galactosyltransferase 6	Q9UBX8	-0.0028307	0.0009678	0.00352
SL007733	VAPA	Vesicle-associated membrane protein-associated protein A	Q9P0L0	0.008831	0.003021	0.00354
SL014008	FUT5	Alpha-(1,3)-fucosyltransferase 5	Q11128	0.004207	0.00144	0.00355
SL019902	NALP4	NACHT, LRR and PYD domains-containing protein 4	Q96MN2	-0.0013484	0.0004615	0.00357
SL008344	Aldo-keto reductase 1C1	Aldo-keto reductase family 1 member C1	Q04828	-0.0018331	0.0006277	0.00358
SL011828	FGFP1	Fibroblast growth factor-binding protein 1	Q14512	0.004358	0.001492	0.00358
SL011528	RS7	40S ribosomal protein S7	P62081	-0.0024926	0.0008537	0.00359
SL018331	VWC2L	von Willebrand factor C domain-containing protein 2-like	B2RUY7	-0.001271	0.0004353	0.00359
SL004359	Neurotrophin-3	Neurotrophin-3	P20783	-0.002711	0.000929	0.0036
SL008196	DPYL3	Dihydropyrimidinase-related protein 3	Q14195	-0.0019523	0.0006691	0.00361
SL006952	PXDNL	Peroxidasin-like protein	A1KZ92	-0.0017166	0.0005882	0.00361
SL003199	sTie-1	Tyrosine-protein kinase receptor Tie-1, soluble	P35590	-0.002634	0.0009029	0.00361
SL004683	Noggin	Noggin	Q13253	-0.003539	0.001214	0.00363
SL004645	HAI-1	Kunitz-type protease inhibitor 1	O43278	-0.003061	0.00105	0.00364
SL001997	IL-1 sRI	Interleukin-1 receptor type 1	P14778	0.003158	0.001084	0.00365
SL014587	IMPA2	Inositol monophosphatase 2	O14732	-0.0020135	0.0006909	0.00365
SL012547	NMS	Neuromedin-S	Q5H8A3	-0.0013362	0.0004588	0.00367
SL006975	PIR	Pirin	O00625	-0.002863	0.000983	0.00367
SL003770	SARP-2	Secreted frizzled-related protein 1	Q8N474	0.0028234	0.0009708	0.00372
SL019535	ZNF10	Zinc finger protein 10	P21506	-0.0016218	0.0005577	0.00372
SL019922	DYLT3	Dynein light chain Tctex-type 3	P51808	-0.0014101	0.0004851	0.00374
SL020138	EIF3J	Eukaryotic translation initiation factor 3 subunit J	O75822	-0.004127	0.001421	0.00377
SL007715	STAU2	Double-stranded RNA-binding protein Staufen homolog 2	Q9NUL3	-0.0018044	0.0006224	0.00383
SL020944	ADH6	Alcohol dehydrogenase 6	P28332	-0.004537	0.001566	0.00385
SL004901	Protein disulfide-isomerase	Protein disulfide-isomerase	P07237	-0.0017736	0.0006125	0.00387
SL010377	OMGP	Oligodendrocyte-myelin glycoprotein	P23515	-0.005895	0.002039	0.00391
SL013228	RBP56	TATA-binding protein-associated factor 2N	Q92804	0.002942	0.001017	0.00392
SL004768	AIF1	Allograft inflammatory factor 1	P55008	0.0023336	0.0008073	0.00393
SL006986	KNTC2	Kinetochore protein NDC80 homolog	O14777	-0.001768	0.000612	0.00395
SL018074	IFN14	Interferon alpha-14	P01570	-0.0010319	0.0003573	0.00397
SL019734	TSN	Translin	Q15631	-0.004645	0.001611	0.00402
SL014617	SYT7	Synaptotagmin-7	O43581	-0.0011484	0.0003984	0.00404
SL000589	TSH	Thyroid Stimulating Hormone	P01215|P01222	0.005508	0.001913	0.00407
SL019020	SYT2	Synaptotagmin-2	Q8N9I0	-0.0020293	0.0007051	0.00409
SL004690	WISP-3	WNT1-inducible-signaling pathway protein 3	O95389	0.0033	0.001147	0.00412
SL007063	BAG3	BAG family molecular chaperone regulator 3	O95817	0.0013791	0.0004801	0.00416
SL004920	Cofilin-1	Cofilin-1	P23528	-0.0022997	0.0008006	0.00416
SL013301	CHSP1	Calcium-regulated heat-stable protein 1	Q9Y2V2	-0.0026931	0.0009385	0.0042
SL017096	CC134	Coiled-coil domain-containing protein 134	Q9H6E4	0.003057	0.001066	0.00423
SL003260	Prostasin	Prostasin	Q16651	0.0025719	0.0008977	0.00426
SL009327	SOM2	Growth hormone variant	P01242	0.009213	0.003217	0.004272
SL008027	C1TC	C-1-tetrahydrofolate synthase, cytoplasmic	P11586	-0.005269	0.001843	0.00434
SL010976	UBP15	Ubiquitin carboxyl-terminal hydrolase 15	Q9Y4E8	-0.004182	0.001463	0.00434
SL007217	INGR2	Interferon gamma receptor 2	P38484	-0.0015673	0.0005484	0.00436
SL019016	B3GT1	Beta-1,3-galactosyltransferase 1	Q9Y5Z6	-0.0013728	0.0004811	0.00442
SL002525	C2	Complement C2	P06681	-0.0017137	0.0006013	0.00447
SL012421	NEC2	Neuroendocrine convertase 2	P16519	-0.0014273	0.0005012	0.00449
SL018310	KI3L3	Killer cell immunoglobulin-like receptor 3DL3	Q8N743	-0.0019399	0.0006812	0.00451
SL012654	PLACL	Oocyte-secreted protein 2	Q86WS3	-0.0016312	0.0005729	0.00451
SL004752	DRR1	Protein FAM107A	O95990	-0.0015186	0.0005336	0.00452
SL004515	PGRP-S	Peptidoglycan recognition protein 1	O75594	0.005078	0.001785	0.00455
SL014128	ENTP6	Ectonucleoside triphosphate diphosphohydrolase 6	O75354	-0.001967	0.000692	0.00456
SL014684	OAS1	2'-5'-oligoadenylate synthase 1	P00973	-0.001525	0.0005369	0.0046
SL008818	FREM2	FRAS1-related extracellular matrix protein 2	Q5SZK8	-0.0010956	0.0003858	0.00461
SL004512	PGRP-I-alpha	Peptidoglycan recognition protein 3	Q96LB9	-0.003198	0.001127	0.00462
SL021233	HS71B	Heat shock 70 kDa protein 1B	P0DMV9	0.0028051	0.0009893	0.00467
SL006056	RUNX3	Runt-related transcription factor 3	Q13761	0.0012352	0.0004359	0.0047
SL010989	CUL3	Cullin-3	Q13618	-0.004224	0.001491	0.00471
SL010469	RGM-C	Hemojuvelin	Q6ZVN8	-0.0017366	0.0006131	0.00471
SL004334	FGF-16	Fibroblast growth factor 16	O43320	-0.004219	0.00149	0.00472
SL020278	GNMT	Glycine N-methyltransferase	Q14749	-0.0015747	0.0005563	0.00475
SL021020	RERG	Ras-related and estrogen-regulated growth inhibitor	Q96A58	-0.002396	0.0008473	0.00478
SL019931	SYTL1	Synaptotagmin-like protein 1	Q8IYJ3	-0.0019042	0.0006735	0.00479
SL011411	TYDP1	Tyrosyl-DNA phosphodiesterase 1	Q9NUW8	-0.0018575	0.0006589	0.00492
SL019919	GMEB2	Glucocorticoid modulatory element-binding protein 2	Q9UKD1	-0.0019069	0.0006766	0.00493
SL018582	ISK13	Serine protease inhibitor Kazal-type 13	Q1W4C9	-0.0014633	0.0005194	0.00495
SL012804	SMR3A	Submaxillary gland androgen-regulated protein 3A	Q99954	-0.0012203	0.0004333	0.00497
SL021014	NRIP3	Nuclear receptor-interacting protein 3	Q9NQ35	-0.0012316	0.0004375	0.00498
SL011768	NUDC3	NudC domain-containing protein 3	Q8IVD9	0.0017356	0.0006165	0.00498
SL014068	FAK2	Protein-tyrosine kinase 2-beta	Q14289	-0.0020992	0.0007464	0.00501
SL001716	IL-12	Interleukin-12	P29459|P29460	-0.0015239	0.0005417	0.00501
SL006681	DLG3	Disks large homolog 3	Q92796	-0.0015929	0.0005665	0.00502
SL012422	ISK2	Serine protease inhibitor Kazal-type 2	P20155	0.0022151	0.0007876	0.00502
SL007123	BRAF1	Serine/threonine-protein kinase B-raf	P15056	-0.00253	0.0009	0.00504
SL014293	C99L2	CD99 antigen-like protein 2	Q8TCZ2	-0.0016375	0.0005826	0.00504
SL005437	MEPE	Matrix extracellular phosphoglycoprotein	Q9NQ76	-0.0016283	0.0005794	0.00506
SL019915	ZN410	Zinc finger protein 410	Q86VK4	-0.0018583	0.0006616	0.00507
SL010796	KELL	Kell blood group glycoprotein	P23276	-0.0014972	0.0005333	0.0051
SL019804	ATG3	Ubiquitin-like-conjugating enzyme ATG3	Q9NT62	0.001628	0.00058	0.00511
SL000549	Prostatic acid phosphatase	Prostatic acid phosphatase	P15309	0.0015383	0.0005486	0.00515
SL020094	SPRN	Shadow of prion protein	Q5BIV9	0.00564	0.002012	0.00516
SL020171	HHLA2	HERV-H LTR-associating protein 2	Q9UM44	-0.0019081	0.0006812	0.0052
SL017468	MCEE	Methylmalonyl-CoA epimerase, mitochondrial	Q96PE7	0.002987	0.001067	0.00524
SL012680	D107A	Beta-defensin 107	Q8IZN7	-0.0009844	0.000352	0.00527
SL008949	CPVL	Probable serine carboxypeptidase CPVL	Q9H3G5	-0.002257	0.0008071	0.00528
SL008774	LRC15	Leucine-rich repeat-containing protein 15	Q8TF66	0.003976	0.001422	0.00528
SL016540	TLN2	Talin-2	Q9Y4G6	0.0027135	0.0009707	0.00529
SL013717	KLF4	Krueppel-like factor 4	O43474	-0.0014448	0.0005176	0.00536
SL001932	Inhibin bA chain	Inhibin beta A chain	P08476	0.003687	0.001321	0.00537
SL004299	Livin B	Baculoviral IAP repeat-containing protein 7 Isoform beta	Q96CA5	-0.0015504	0.0005559	0.00539
SL005204	NKG2D	NKG2-D type II integral membrane protein	P26718	-0.0013138	0.0004715	0.00545
SL002513	Fragile histidine triad protein	Bis(5'-adenosyl)-triphosphatase	P49789	-0.003935	0.001414	0.00549
SL004624	METTL1	tRNA (guanine-N(7)-)-methyltransferase	Q9UBP6	-0.0016563	0.0005952	0.00549
SL000526	MMP-8	Neutrophil collagenase	P22894	-0.00302	0.001086	0.0055
SL019313	EQTN	Equatorin	Q9NQ60	-0.002487	0.000894	0.00552
SL004125	IR	Insulin receptor	P06213	0.003291	0.001184	0.00554
SL008179	RHG01	Rho GTPase-activating protein 1	Q07960	0.003366	0.001211	0.00555
SL014328	PDGFD	Platelet-derived growth factor D	Q9GZP0	0.00306	0.001102	0.0056
SL008009	RLA2	60S acidic ribosomal protein P2	P05387	0.001318	0.0004748	0.0056
SL007274	EFNB2	Ephrin-B2	P52799	-0.001061	0.000382	0.00561
SL015077	ARFG1	ADP-ribosylation factor GTPase-activating protein 1	Q8N6T3	-0.0018358	0.0006615	0.00562
SL019728	NXF1	Nuclear RNA export factor 1	Q9UBU9	-0.0014628	0.0005272	0.00563
SL019352	UBE3A	Ubiquitin-protein ligase E3A	Q05086	-0.0027578	0.0009939	0.00563
SL012453	EP3B	Epididymal secretory protein E3-beta	P56851	-0.0013342	0.0004809	0.00564
SL005471	CRBP	Retinol-binding protein 1	P09455	0.0015516	0.0005594	0.005648
SL020165	TM87B	Transmembrane protein 87B	Q96K49	-0.0021247	0.0007662	0.00566
SL018831	RCD1	Cell differentiation protein RCD1 homolog	Q92600	0.003706	0.001337	0.0057
SL018132	TD26	Angiopoietin-like protein 8	Q6UXH0	-0.0011488	0.0004149	0.00574
SL018268	NDUBB	NADH dehydrogenase [ubiquinone] 1 beta subcomplex subunit 11, mitochondrial	Q9NX14	-0.0025602	0.0009253	0.00577
SL007871	Cytidylate kinase	UMP-CMP kinase	P30085	-0.003709	0.001341	0.0058
SL020212	PTN7	Tyrosine-protein phosphatase non-receptor type 7	P35236	-0.0016413	0.0005936	0.0058
SL017971	RAB26	Ras-related protein Rab-26	Q9ULW5	0.003065	0.001109	0.00581
SL017248	RSPO1	R-spondin-1	Q2MKA7	-0.0012626	0.0004568	0.00582
SL004009	RAC1	Ras-related C3 botulinum toxin substrate 1	P63000	-0.005639	0.002041	0.00583
SL018404	SYT9	Synaptotagmin-9	Q86SS6	-0.001389	0.0005028	0.005851
SL000022	D-dimer	D-dimer	P02671|P02675|P02679	0.0019709	0.0007143	0.0059
SL004544	IKB-alpha	NF-kappa-B inhibitor alpha	P25963	-0.0020121	0.0007293	0.00592
SL015135	CMBL	Carboxymethylenebutenolidase homolog	Q96DG6	-0.0024642	0.0008934	0.005925
SL018413	F171B	Protein FAM171B	Q6P995	-0.0014683	0.0005326	0.00595
SL018770	PAPD1	Poly(A) RNA polymerase, mitochondrial	Q9NVV4	0.0021009	0.0007635	0.00604
SL017894	ASCC1	Activating signal cointegrator 1 complex subunit 1	Q8N9N2	-0.0017858	0.0006492	0.00606
SL008897	LIRB4	Leukocyte immunoglobulin-like receptor subfamily B member 4	Q8NHJ6	-0.0020973	0.0007634	0.00611
SL004940	PTP-1C	Tyrosine-protein phosphatase non-receptor type 6	P29350	0.0067631	0.0024633	0.006149
SL017253	EFHA1	Calcium uptake protein 2, mitochondrial	Q8IYU8	0.005494	0.002002	0.00616
SL000023	BAG-1	BAG family molecular chaperone regulator 1	Q99933	-0.003756	0.001369	0.00618
SL006368	HIBCH	3-hydroxyisobutyryl-CoA hydrolase, mitochondrial	Q6NVY1	0.005525	0.002015	0.00621
SL018040	APRV1	Retroviral-like aspartic protease 1	Q53RT3	-0.0016941	0.0006179	0.00623
SL003722	PKB beta	RAC-beta serine/threonine-protein kinase	P31751	-0.001922	0.000701	0.00624
SL008968	DNER	Delta and Notch-like epidermal growth factor-related receptor	Q8NFT8	-0.0016505	0.0006024	0.00627
SL006494	ADK	Adenosine kinase	P55263	-0.003517	0.001285	0.00632
SL004360	Neurotrophin-5	Neurotrophin-4	P34130	-0.0014122	0.0005168	0.0064
SL008788	THTM	3-mercaptopyruvate sulfurtransferase	P25325	-0.00342	0.001252	0.0064
SL016497	UBE2F	NEDD8-conjugating enzyme UBE2F	Q969M7	-0.0025132	0.0009198	0.0064
SL019067	S31D4	Putative spermatogenesis-associated protein 31D4	Q6ZUB0	-0.0010539	0.0003857	0.00641
SL019777	NIP7	60S ribosome subunit biogenesis protein NIP7 homolog	Q9Y221	0.0020304	0.0007438	0.00646
SL018235	RTF1	RNA polymerase-associated protein RTF1 homolog	Q92541	-0.0013623	0.0004997	0.00652
SL006916	LCK	Tyrosine-protein kinase Lck	P06239	-0.001391	0.00051	0.00653
SL018590	LIGO3	Leucine-rich repeat and immunoglobulin-like domain-containing nogo receptor-interacting protein 3	P0C6S8	-0.0014133	0.0005191	0.0066
SL010781	GOGA7	Golgin subfamily A member 7	Q7Z5G4	-0.0014882	0.0005468	0.00661
SL012616	CRDL2	Chordin-like protein 2	Q6WN34	0.002806	0.001031	0.00664
SL015541	MO4L1	Mortality factor 4-like protein 1	Q9UBU8	-0.0017906	0.0006582	0.00664
SL005215	Siglec-3	Myeloid cell surface antigen CD33	P20138	0.0040976	0.0015065	0.00664
SL019811	KLHL7	Kelch-like protein 7	Q8IXQ5	-0.0022356	0.0008233	0.00674
SL019163	NFH	Neurofilament heavy polypeptide	P12036	0.003067	0.001133	0.00692
SL005228	ULBP-2	NKG2D ligand 2	Q9BZM5	-0.0014356	0.0005307	0.00695
SL020162	SCAM5	Secretory carrier-associated membrane protein 5	Q8TAC9	-0.0014004	0.0005178	0.00696
SL000133	MIP-3a	C-C motif chemokine 20	P78556	-0.0015022	0.0005555	0.00697
SL018272	DCLK3	Serine/threonine-protein kinase DCLK3	Q9C098	-0.0013883	0.0005136	0.00699
SL008591	TFF1	Trefoil factor 1	P04155	0.006222	0.002305	0.007067
SL011319	PPME1	Protein phosphatase methylesterase 1	Q9Y570	-0.004401	0.001631	0.00709
SL003864	kallikrein 9	Kallikrein-9	Q9UKQ9	-0.0011076	0.0004105	0.0071
SL000104	Bcl-2	Apoptosis regulator Bcl-2	P10415	-0.0021669	0.0008036	0.00713
SL017992	GLT13	Polypeptide N-acetylgalactosaminyltransferase 13	Q8IUC8	-0.0019754	0.0007325	0.00713
SL008622	RL12	60S ribosomal protein L12	P30050	0.003632	0.001347	0.007142
SL008435	IF5A2	Eukaryotic translation initiation factor 5A-2	Q9GZV4	-0.00375	0.001393	0.0072
SL005224	Thrombopoietin Receptor	Thrombopoietin Receptor	P40238	-0.001141	0.0004238	0.00722
SL013788	UB2R1	Ubiquitin-conjugating enzyme E2 R1	P49427	-0.0026475	0.0009839	0.00726
SL003739	DcR3	Tumor necrosis factor receptor superfamily member 6B	O95407	0.0013728	0.0005102	0.007261
SL012737	CLM1	CMRF35-like molecule 1	Q8TDQ1	-0.0010968	0.0004079	0.0073
SL007058	APBB3	Amyloid beta A4 precursor protein-binding family B member 3	O95704	-0.0015894	0.0005912	0.00731
SL004306	UBC9	SUMO-conjugating enzyme UBC9	P63279	-0.003258	0.001213	0.00733
SL009148	Keratin 72	Keratin, type II cytoskeletal 72	Q14CN4	-0.0014324	0.0005331	0.00734
SL019972	AGO3	Protein argonaute-3	Q9H9G7	-0.003187	0.001186	0.00735
SL012577	FSTL4	Follistatin-related protein 4	Q6MZW2	-0.0014049	0.0005243	0.0075
SL013732	DYR	Dihydrofolate reductase	P00374	-0.001784	0.000666	0.00752
SL010455	Contactin-5	Contactin-5	O94779	-0.001816	0.000678	0.00753
SL007583	APBB2	Amyloid beta A4 precursor protein-binding family B member 2	Q92870	-0.0019003	0.0007096	0.00754
SL019579	ZDH14	Probable palmitoyltransferase ZDHHC14	Q8IZN3	-0.0017505	0.0006538	0.00755
SL018782	NLGN2	Neuroligin-2	Q8NFZ4	-0.001229	0.0004591	0.00756
SL017288	p53 R175H	Cellular tumor antigen p53 R175H mutant	P04637	0.0021213	0.0007929	0.00759
SL012984	IF1AY	Eukaryotic translation initiation factor 1A, Y-chromosomal	O14602	-0.003638	0.00136	0.0076
SL002646	MMP-14	Matrix metalloproteinase-14	P50281	-0.0023883	0.0008932	0.00763
SL003752	SIGIRR	Single Ig IL-1-related receptor	Q6IA17	-0.0021212	0.0007934	0.00763
SL006197	DnaJ homolog	Mitochondrial import inner membrane translocase subunit TIM14	Q96DA6	-0.0010105	0.0003784	0.0077
SL018694	L37A2	Leucine-rich repeat-containing protein 37A2	A6NM11	-0.0013848	0.0005189	0.00775
SL007082	PYGL	Glycogen phosphorylase, liver form	P06737	-0.00415	0.001556	0.00777
SL012648	ATL2	ADAMTS-like protein 2	Q86TH1	0.0021778	0.0008166	0.00778
SL010815	FA38A	Piezo-type mechanosensitive ion channel component 1	Q92508	-0.0013637	0.0005115	0.00781
SL018712	RIR2B	Ribonucleoside-diphosphate reductase subunit M2 B	Q7LG56	0.003597	0.001349	0.00781
SL018266	ABD12	Monoacylglycerol lipase ABHD12	Q8N2K0	-0.0011784	0.0004423	0.00784
SL006973	MFNG	Beta-1,3-N-acetylglucosaminyltransferase manic fringe	O00587	0.004507	0.001692	0.00785
SL005161	FGF-12	Fibroblast growth factor 12	P61328	-0.0012765	0.0004794	0.007888
SL004148	IL-12 Rb1	Interleukin-12 receptor subunit beta-1	P42701	-0.0014328	0.0005385	0.00793
SL004689	WISP-1	WNT1-inducible-signaling pathway protein 1	O95388	-0.003562	0.00134	0.00797
SL019000	COLL1	Colipase-like protein 1	A2RUU4	0.002408	0.000907	0.00807
SL019534	HM20B	SWI/SNF-related matrix-associated actin-dependent regulator of chromatin subfamily E member 1-related	Q9P0W2	-0.0012087	0.0004554	0.00809
SL007070	LDLR	Low-density lipoprotein receptor	P01130	-0.0014012	0.0005288	0.00819
SL005573	C1QTNF5	Complement C1q tumor necrosis factor-related protein 5	Q9BXJ0	-0.0017783	0.0006723	0.0083
SL009791	hnRNP A/B	Heterogeneous nuclear ribonucleoprotein A/B	Q99729	-0.0025629	0.0009695	0.00833
SL004635	CD30 Ligand	Tumor necrosis factor ligand superfamily member 8	P32971	0.0019257	0.0007286	0.008345
SL004131	B7-2	T-lymphocyte activation antigen CD86	P42081	-0.0018349	0.0006957	0.00849
SL012528	DB115	Beta-defensin 115	Q30KQ5	-0.0014853	0.0005634	0.00852
SL009828	SATB1	DNA-binding protein SATB1	Q01826	-0.0015208	0.0005771	0.00854
SL000310	C1r	Complement C1r subcomponent	P00736	-0.003537	0.001343	0.00859
SL002794	RhoGDI	Rab GDP dissociation inhibitor alpha	P31150	-0.003925	0.001492	0.00864
SL004493	TLR5	Toll-like receptor 5	O60602	-0.002656	0.001009	0.00864
SL003043	TIMP-3	Metalloproteinase inhibitor 3	P35625	-0.0059246	0.0022527	0.00867
SL007523	SCUB1	Signal peptide, CUB and EGF-like domain-containing protein 1	Q8IWY4	-0.003932	0.001496	0.00874
SL008855	ADHX	Alcohol dehydrogenase class-3	P11766	-0.0037269	0.0014195	0.00878
SL000350	Cdc42Hs	Cell division control protein 42 homolog	P60953	-0.008628	0.003288	0.00881
SL018350	ADA22	Disintegrin and metalloproteinase domain-containing protein 22	Q9P0K1	-0.00283	0.001079	0.00887
SL011549	ARI3A	AT-rich interactive domain-containing protein 3A	Q99856	-0.0025451	0.0009705	0.00887
SL005186	IL-26	Interleukin-26	Q9NPH9	-0.004795	0.00183	0.0089
SL008319	CHD7	Chromodomain-helicase-DNA-binding protein 7	Q9P2D1	-0.000936	0.0003572	0.00892
SL003041	PF-4	Platelet factor 4	P02776	-0.003944	0.001506	0.00894
SL004008	Proteinase-3	Myeloblastin	P24158	0.003545	0.001354	0.00897
SL015060	HOME1	Homer protein homolog 1	Q86YM7	0.006579	0.002513	0.00898
SL020969	HAOX1	Hydroxyacid oxidase 1	Q9UJM8	-0.002963	0.001132	0.00902
SL007680	ROBO2	Roundabout homolog 2	Q9HCK4	-0.0015391	0.0005884	0.00903
SL009417	UN13A	Protein unc-13 homolog A	Q9UPW8	-0.0012894	0.0004929	0.00904
SL005630	PSA6	Proteasome subunit alpha type-6	P60900	-0.0020828	0.0007975	0.009148
SL019116	CIP1	E3 ubiquitin-protein ligase CCNB1IP1	Q9NPC3	-0.0015388	0.0005892	0.00916
SL019418	AQP4	Aquaporin-4	P55087	-0.0012772	0.0004893	0.00919
SL021282	DLG2	Disks large homolog 2	Q15700	0.003729	0.00143	0.00926
SL017269	FGRL1	Fibroblast growth factor receptor-like 1	Q8N441	0.0013756	0.0005279	0.00932
SL000021	Insulin	Insulin	P01308	-0.0023074	0.0008863	0.00937
SL019723	IP3KC	Inositol-trisphosphate 3-kinase C	Q96DU7	-0.0010217	0.0003926	0.00941
SL011305	DJB11	DnaJ homolog subfamily B member 11	Q9UBS4	0.004289	0.001649	0.00945
SL019943	TEAD3	Transcriptional enhancer factor TEF-5	Q99594	-0.0015676	0.0006029	0.009468
SL011267	ZFAN1	AN1-type zinc finger protein 1	Q8TCF1	-0.004446	0.001712	0.00953
SL003303	CCL28	C-C motif chemokine 28	Q9NRJ3	0.003716	0.001431	0.00954
SL008072	CO8A1	Collagen alpha-1(VIII) chain	P27658	-0.004114	0.001585	0.00959
SL018229	FATE1	Fetal and adult testis-expressed transcript protein	Q969F0	-0.001156	0.0004455	0.0096
SL005697	PIPNA	Phosphatidylinositol transfer protein alpha isoform	Q00169	-0.002285	0.000881	0.00964
SL012513	FRDA	Frataxin, mitochondrial	Q16595	-0.001047	0.000404	0.0097
SL013709	RCAS1	Receptor-binding cancer antigen expressed on SiSo cells	O00559	-0.002743	0.001059	0.00971
SL017073	CLM7	CMRF35-like molecule 7	A8K4G0	-0.0014671	0.0005662	0.00972
SL018232	NKG2E	NKG2-E type II integral membrane protein	Q07444	0.0019359	0.0007472	0.00972
SL011529	SBDS	Ribosome maturation protein SBDS	Q9Y3A5	-0.005044	0.001949	0.0098
SL020962	PECR	Peroxisomal trans-2-enoyl-CoA reductase	Q9BY49	-0.0011712	0.0004527	0.00984
SL020080	KISHB	Protein kish-B	Q9NRX6	-0.0009817	0.0003796	0.00985
SL021368	Dynorphin A (1-17)	Dynorphin A (1-17)	P01213	-0.0021135	0.0008181	0.00993
SL003645	Ezrin	Ezrin	P15311	-0.002664	0.001032	0.00995
SL006654	EHBP1	EH domain-binding protein 1	Q8NDI1	-0.0015272	0.0005915	0.00998
SL006130	Aldehyde dehydrogenase, class 3	Aldehyde dehydrogenase, dimeric NADP-preferring	P30838	-0.0013719	0.0005326	0.01015
SL006373	MutY homolog	Adenine DNA glycosylase	Q9UIF7	-0.0018106	0.0007037	0.0102
SL000523	MMP-13	Collagenase 3	P45452	-0.002386	0.0009274	0.01024
SL010954	VRK1	Serine/threonine-protein kinase VRK1	Q99986	-0.0017126	0.0006657	0.01024
SL010448	Carbonic Anhydrase VA	Carbonic anhydrase 5A, mitochondrial	P35218	-0.001747	0.0006799	0.0103
SL020109	ELF5	ETS-related transcription factor Elf-5	Q9UKW6	-0.001345	0.0005231	0.0103
SL006249	NAD(P)H dehydrogenase	NAD(P)H dehydrogenase [quinone] 1	P15559	0.00371	0.001444	0.0103
SL005129	Apo A-IV	Apolipoprotein A-IV	P06727	0.002806	0.001094	0.0104
SL018281	PAR16	Mono [ADP-ribose] polymerase PARP16	Q8N5Y8	-0.0021624	0.0008429	0.0104
SL010848	TMOD1	Tropomodulin-1	P28289	-0.005378	0.002095	0.0104
SL007025	JAK2	Tyrosine-protein kinase JAK2	O60674	0.007181	0.002798	0.01042
SL012506	NPTX1	Neuronal pentraxin-1	Q15818	-0.0022819	0.0008904	0.0105
SL019112	IGSF3	Immunoglobulin superfamily member 3	O75054	0.0024143	0.0009434	0.0106
SL007521	PXDC1	Plexin domain-containing protein 1	Q8IUK5	-0.001714	0.0006694	0.0106
SL014815	ARL4D	ADP-ribosylation factor-like protein 4D	P49703	0.0018893	0.0007389	0.0107
SL012605	F150B	ALK and LTK ligand 2	Q6UX46	0.003095	0.00121	0.0107
SL000521	MMP-1	Interstitial collagenase	P03956	0.007296	0.002852	0.0107
SL019578	NRSN1	Neurensin-1	Q8IZ57	-0.0015613	0.0006108	0.0107
SL008299	ASPN	Asporin	Q9BXN1	0.0021245	0.0008314	0.0108
SL005191	ILT-4	Leukocyte immunoglobulin-like receptor subfamily B member 2	Q8N423	0.0019067	0.0007469	0.0108
SL000635	ARHI	GTP-binding protein Di-Ras3	O95661	-0.0013053	0.0005114	0.01086
SL004678	IL-31	Interleukin-31	Q6EBC2	-0.0026328	0.0010318	0.01088
SL014096	LRRT1	Leucine-rich repeat transmembrane neuronal protein 1	Q86UE6	-0.0012084	0.0004736	0.0109
SL000001	MUC1	Mucin-1	P15941	-0.0013001	0.0005102	0.011
SL012991	PPIH	Peptidyl-prolyl cis-trans isomerase H	O43447	-0.003243	0.001273	0.01102
SL004471	CD3-zeta	T-cell surface glycoprotein CD3 zeta chain	P20963	-0.0010482	0.0004118	0.0111
SL019145	DNJA4	DnaJ homolog subfamily A member 4	Q8WW22	-0.003643	0.001432	0.0111
SL013165	HMGN1	Non-histone chromosomal protein HMG-14	P05114	-0.002538	0.0009976	0.0111
SL020232	SC5A8	Sodium-coupled monocarboxylate transporter 1	Q8N695	-0.003016	0.0011853	0.0111
SL013490	BOC	Brother of CDO	Q9BWV1	-0.003246	0.001278	0.0112
SL018130	CABL2	CDK5 and ABL1 enzyme substrate 2	Q9BTV7	-0.001271	0.000501	0.0113
SL007774	JAG2	Protein jagged-2	Q9Y219	-0.0018954	0.0007467	0.0113
SL017590	PPBN	Alkaline phosphatase, placental-like	P10696	-0.0021411	0.000843	0.0113
SL008157	UB2L3	Ubiquitin-conjugating enzyme E2 L3	P68036	-0.003048	0.001201	0.0113
SL018148	FMR1	Fragile X mental retardation protein 1	Q06787	0.0020712	0.0008175	0.0114
SL015225	SDCB2	Syntenin-2	Q9H190	-0.0022016	0.0008685	0.0114
SL010617	TPSB2	Tryptase beta-2	P20231	0.00537	0.002119	0.0114
SL005742	Exosome component 3	Exosome complex component RRP40	Q9NQT5	-0.003923	0.001551	0.0116
SL018260	GLCE	D-glucuronyl C5-epimerase	O94923	-0.0024877	0.0009838	0.0116
SL003331	MMP-16	Matrix metalloproteinase-16	P51512	0.0010594	0.0004189	0.0116
SL005352	FABPE	Fatty acid-binding protein, epidermal	Q01469	-0.0018685	0.0007407	0.0118
SL007790	ORC6	Origin recognition complex subunit 6	Q9Y5N6	0.0016658	0.0006601	0.0118
SL007011	PRC1	Protein regulator of cytokinesis 1	O43663	-0.0014116	0.0005603	0.0119
SL019335	RN122	RING finger protein 122	Q9H9V4	-0.0016551	0.0006565	0.0119
SL017611	14-3-3	14-3-3 protein family	P31946|P62258|P61981|Q04917|P27348|P63104|P31947	0.007333	0.002915	0.012
SL006309	MPPD2	Metallophosphoesterase MPPED2	Q15777	-0.0010109	0.0004016	0.012
SL015327	ZHX1	Zinc fingers and homeoboxes protein 1	Q9UKY1	-0.0013119	0.0005213	0.012
SL013792	MXI1	MAX-interacting protein 1	P50539	-0.0021809	0.0008688	0.0122
SL005189	IL-7 Ra	Interleukin-7 receptor subunit alpha	P16871	-0.0010337	0.0004119	0.0123
SL004395	ISGF3	Interferon regulatory factor 9	Q00978	-0.0016244	0.0006479	0.0123
SL011406	PDE7A	High affinity cAMP-specific 3',5'-cyclic phosphodiesterase 7A	Q13946	-0.0010653	0.0004245	0.0123
SL018280	TSSK2	Testis-specific serine/threonine-protein kinase 2	Q96PF2	-0.0012577	0.0005011	0.0123
SL011868	APEL	Apelin	Q9ULZ1	-0.0014627	0.0005839	0.0124
SL018469	ISM1	Isthmin-1	B1AKI9	0.0011469	0.0004579	0.0124
SL010994	SNAB	Beta-soluble NSF attachment protein	Q9H115	-0.0010016	0.0003995	0.0124
SL007629	FOXC2	Forkhead box protein C2	Q99958	-0.0011469	0.0004582	0.0125
SL007228	KPCI	Protein kinase C iota type	P41743	-0.003909	0.001563	0.0125
SL018457	DHB7	3-keto-steroid reductase	P56937	0.005839	0.002337	0.0126
SL019194	LRC24	Leucine-rich repeat-containing protein 24	Q50LG9	-0.0014038	0.0005614	0.0126
SL010514	PTK6	Protein-tyrosine kinase 6	Q13882	-0.003165	0.001265	0.0126
SL004212	Calpactin I light chain	Protein S100-A10	P60903	-0.0015499	0.0006204	0.01264
SL018231	LIRA5	Leukocyte immunoglobulin-like receptor subfamily A member 5	A6NI73	0.0022111	0.0008855	0.0127
SL005062	Securin	Securin	O95997	-0.00171	0.000685	0.0127
SL007043	GPX5	Epididymal secretory glutathione peroxidase	O75715	-0.00368	0.001475	0.0128
SL004514	PGRP-L	N-acetylmuramoyl-L-alanine amidase	Q96PD5	-0.001567	0.0006281	0.0128
SL013824	XRCC4	DNA repair protein XRCC4	Q13426	0.002033	0.0008155	0.0128
SL008587	CREG1	Protein CREG1	O75629	-0.0021165	0.0008501	0.0129
SL004157	TRAIL R2	Tumor necrosis factor receptor superfamily member 10B	O14763	-0.0022013	0.0008838	0.0129
SL008379	EXTL2	Exostosin-like 2	Q9UBQ6	-0.0019562	0.0007871	0.0131
SL018013	LRRT2	Leucine-rich repeat transmembrane neuronal protein 2	O43300	0.0023679	0.0009539	0.0132
SL004932	Peroxiredoxin-5	Peroxiredoxin-5, mitochondrial	P30044	-0.0009912	0.0003996	0.0133
SL018405	TMM70	Transmembrane protein 70, mitochondrial	Q9BUB7	-0.0049931	0.002012	0.0133
SL009125	BDH2	3-hydroxybutyrate dehydrogenase type 2	Q9BUT1	-0.0028426	0.0011469	0.0134
SL002565	c-Myc	Myc proto-oncogene protein	P01106	-0.0016566	0.0006684	0.0134
SL013328	G3BP1	Ras GTPase-activating protein-binding protein 1	Q13283	0.003022	0.001219	0.0134
SL018714	GNPI1	Glucosamine-6-phosphate isomerase 1	P46926	-0.00306	0.001234	0.0134
SL006467	PLAK	Junction plakoglobin	P14923	0.002662	0.001075	0.0134
SL006740	MTHFSD	Methenyltetrahydrofolate synthase domain-containing protein	Q2M296	-0.0024335	0.0009836	0.0135
SL011630	SE6L2	Seizure 6-like protein 2	Q6UXD5	-0.00347	0.001403	0.0135
SL019772	GRAN	Grancalcin	P28676	0.0023878	0.0009661	0.0136
SL018464	SCN2B	Sodium channel subunit beta-2	O60939	-0.0018899	0.0007643	0.0136
SL000615	Vasoactive Intestinal Peptide	Vasoactive Intestinal Peptide	P01282	-0.0021249	0.0008598	0.0136
SL019719	TX1B3	Tax1-binding protein 3	O14907	0.002875	0.001165	0.0137
SL021489	PLXA4	Plexin-A4	Q9HCM2	0.002921	0.001183	0.01375
SL011152	GIPC1	PDZ domain-containing protein GIPC1	O14908	-0.0016534	0.0006702	0.0138
SL004298	granzyme A	Granzyme A	P12544	0.002613	0.001061	0.01393
SL005434	Carbohydrate sulfotransferase 9	Carbohydrate sulfotransferase 9	Q7L1S5	0.002561	0.001041	0.014
SL018459	CLC2L	C-type lectin domain family 2 member L	P0C7M8	-0.0009727	0.0003951	0.014
SL014957	PAF	PCNA-associated factor	Q15004	0.003572	0.001452	0.014
SL009589	ERCC1	DNA excision repair protein ERCC-1	P07992	-0.0014951	0.0006081	0.01413
SL015251	PTPRH	Receptor-type tyrosine-protein phosphatase H	Q9HD43	-0.0019008	0.0007734	0.01416
SL008289	PKP2	Plakophilin-2	Q99959	0.002682	0.001091	0.0142
SL019193	RN114	E3 ubiquitin-protein ligase RNF114	Q9Y508	-0.001374	0.000559	0.0142
SL018625	TLR4:MD-2 complex	Toll-like receptor 4:Lymphocyte antigen 96 complex	O00206|Q9Y6Y9	-0.0020363	0.0008297	0.01429
SL012569	RET1G	Retinoic acid early transcript 1G protein	Q6H3X3	0.003328	0.001357	0.0143
SL021214	UB2D3	Ubiquitin-conjugating enzyme E2 D3	P61077	-0.0017005	0.0006927	0.0143
SL018027	GFRAL	GDNF family receptor alpha-like	Q6UXV0	0.0022572	0.0009202	0.014342
SL005508	Carbonic anhydrase 9	Carbonic anhydrase 9	Q16790	-0.0022762	0.0009286	0.0144
SL020119	NEUL4	Neuralized-like protein 4	Q96JN8	-0.001208	0.0004929	0.0144
SL004210	Annexin III	Annexin A3	P12429	-0.0014833	0.0006058	0.0145
SL005739	DRP-1	Dihydropyrimidinase-related protein 1	Q14194	-0.0011602	0.0004744	0.0146
SL008862	RL30	60S ribosomal protein L30	P62888	-0.003468	0.001417	0.0146
SL001938	Activin A	Inhibin beta A chain	P08476	0.003566	0.001459	0.0147
SL012774	CREL1	Cysteine-rich with EGF-like domain protein 1	Q96HD1	0.002539	0.001039	0.0147
SL008783	TENR	Tenascin-R	Q92752	-0.0019029	0.0007791	0.014771
SL007481	SCAR3	Scavenger receptor class A member 3	Q6AZY7	-0.0022407	0.0009176	0.01478
SL004070	Ubiquitin	Ubiquitin	P62979	-0.003528	0.001445	0.014832
SL017498	RELL2	RELT-like protein 2	Q8NC24	-0.0021309	0.0008751	0.0151
SL005169	sICAM-5	Intercellular adhesion molecule 5	Q9UMF0	0.002981	0.001227	0.0153
SL020187	SKIL	Ski-like protein	P12757	-0.0017124	0.0007051	0.0153
SL008866	STOM	Erythrocyte band 7 integral membrane protein	P27105	-0.0010875	0.0004476	0.0153
SL010965	CLCA	Clathrin light chain A	P09496	0.002962	0.00122	0.0154
SL020263	DHB14	17-beta-hydroxysteroid dehydrogenase 14	Q9BPX1	0.001644	0.0006771	0.0154
SL004336	FGF-18	Fibroblast growth factor 18	O76093	-0.0012135	0.0005005	0.0155
SL005394	GSTM3-3	Glutathione S-transferase Mu 3	P21266	0.003943	0.001628	0.0156
SL007356	NOTC2	Neurogenic locus notch homolog protein 2	Q04721	-0.0015132	0.0006244	0.0156
SL016514	SETD2	Histone-lysine N-methyltransferase SETD2	Q9BYW2	-0.00131	0.0005407	0.0156
SL000537	PDGF-BB	Platelet-derived growth factor subunit B	P01127	-0.010171	0.004203	0.0157
SL018468	PCDB2	Protocadherin beta-2	Q9Y5E7	-0.0019374	0.0008022	0.0159
SL014805	IF1AX	Eukaryotic translation initiation factor 1A, X-chromosomal	P47813	-0.0010953	0.0004539	0.016
SL017068	NTAL	Linker for activation of T-cells family member 2	Q9GZY6	-0.0011415	0.0004728	0.016
SL018091	DJC15	DnaJ homolog subfamily C member 15	Q9Y5T4	-0.0010347	0.0004293	0.0161
SL019934	SAP18	Histone deacetylase complex subunit SAP18	O00422	-0.0014159	0.0005873	0.01611
SL007309	CD81	CD81 antigen	P60033	-0.0008889	0.0003689	0.0162
SL000406	Eotaxin	Eotaxin	P51671	0.003246	0.001347	0.0162
SL017128	LRRK2	Leucine-rich repeat serine/threonine-protein kinase 2	Q5S007	-0.0018096	0.0007513	0.0162
SL018668	PCD10	Protocadherin-10	Q9P2E7	-0.0030393	0.0012621	0.0163
SL007148	CO9A1	Collagen alpha-1(IX) chain	P20849	-0.0011864	0.0004932	0.01634
SL008756	CHMP3	Charged multivesicular body protein 3	Q9Y3E7	0.003092	0.001286	0.0164
SL012728	CD031	Protein NDNF	Q8TB73	-0.0017906	0.0007462	0.0166
SL000051	CRP	C-reactive protein	P02741	0.008622	0.003595	0.0167
SL005197	LIMP II	Lysosome membrane protein 2	Q14108	-0.0011345	0.0004731	0.0167
SL009089	PGCB	Brevican core protein	Q96GW7	-0.002439	0.001018	0.0167
SL005696	Secretagogin	Secretagogin	O76038	0.004442	0.001854	0.01677
SL015535	SHLB2	Endophilin-B2	Q9NR46	-0.005309	0.002216	0.0168
SL018697	T132B	Transmembrane protein 132B	Q14DG7	-0.002097	0.000876	0.0168
SL008648	PI15	Peptidase inhibitor 15	O43692	-0.0022929	0.0009602	0.0171
SL006466	PDIA4	Protein disulfide-isomerase A4	P13667	0.0009475	0.000397	0.0172
SL005478	BET1L	BET1-like protein	Q9NYM9	-0.001236	0.0005182	0.01727
SL008071	14-3-3 protein theta	14-3-3 protein theta	P27348	0.0013942	0.0005848	0.0173
SL007009	DENR	Density-regulated protein	O43583	-0.003021	0.001267	0.0173
SL015300	TMEM9	Transmembrane protein 9	Q9P0T7	0.0014054	0.0005893	0.0173
SL004367	DKK1	Dickkopf-related protein 1	O94907	-0.004759	0.001999	0.0175
SL011535	RBM39	RNA-binding protein 39	Q14498	0.0017215	0.0007231	0.0175
SL019877	FPRP	Prostaglandin F2 receptor negative regulator	Q9P2B2	-0.00226	0.00095	0.0176
SL002522	Rb	Retinoblastoma-associated protein	P06400	-0.002486	0.001046	0.0176
SL018705	UD18	UDP-glucuronosyltransferase 1-8	Q9HAW9	-0.0014694	0.0006178	0.0176
SL005676	COX5A	Cytochrome c oxidase subunit 5A, mitochondrial	P20674	0.003179	0.001338	0.0177
SL020205	RND1	Rho-related GTP-binding protein Rho6	Q92730	0.0019406	0.0008168	0.0177
SL008008	ARGI1	Arginase-1	P05089	-0.003094	0.001303	0.0178
SL008968	DNER	Delta and Notch-like epidermal growth factor-related receptor	Q8NFT8	-0.002575	0.001085	0.0178
SL021365	MAT2B	Methionine adenosyltransferase 2 subunit beta	Q9NZL9	0.002596	0.001095	0.01794
SL017965	ASIC4	Acid-sensing ion channel 4	Q96FT7	-0.0011971	0.0005054	0.0181
SL000672	ITM2A	Integral membrane protein 2A	O43736	-0.002367	0.001	0.0181
SL017497	CB089	Metalloprotease TIKI1	Q86V40	0.003623	0.001532	0.0182
SL007669	SMUF2	E3 ubiquitin-protein ligase SMURF2	Q9HAU4	-0.0015204	0.0006425	0.0182
SL011197	SYSC	Serine--tRNA ligase, cytoplasmic	P49591	-0.0016559	0.0006998	0.0182
SL002706	CD23	Low affinity immunoglobulin epsilon Fc receptor	P06734	0.003627	0.001534	0.0183
SL014629	GMDS	GDP-mannose 4,6 dehydratase	O60547	-0.003389	0.001434	0.0183
SL015109	CLC2B	C-type lectin domain family 2 member B	Q92478	-0.0012154	0.0005145	0.0184
SL017504	GALT3	Polypeptide N-acetylgalactosaminyltransferase 3	Q14435	-0.001148	0.000486	0.0184
SL004564	Granzyme M	Granzyme M	P51124	-0.0012449	0.0005277	0.0185
SL003349	HIF-1a	Hypoxia-inducible factor 1-alpha	Q16665	-0.001614	0.000684	0.0185
SL004149	IL-13 Ra1	Interleukin-13 receptor subunit alpha-1	P78552	0.0020537	0.0008708	0.0185
SL018446	PEX14	Peroxisomal membrane protein PEX14	O75381	0.0024739	0.0010506	0.0187
SL005208	Nogo Receptor	Reticulon-4 receptor	Q9BZR6	0.002518	0.00107	0.0188
SL007929	C1QC	Complement C1q subcomponent subunit C	P02747	-0.003173	0.001349	0.0189
SL007331	PHEX	Phosphate-regulating neutral endopeptidase	P78562	-0.001697	0.000722	0.0189
SL019359	CJ105	Uncharacterized protein C10orf105	Q8TEF2	-0.001013	0.000431	0.019
SL018241	ZP4	Zona pellucida sperm-binding protein 4	Q12836	-0.0011359	0.0004834	0.019
SL018097	CHSTE	Carbohydrate sulfotransferase 14	Q8NCH0	-0.0010066	0.0004288	0.0191
SL004351	IL-17E	Interleukin-25	Q9H293	-0.001635	0.0006962	0.0191
SL016490	KISHA	Protein kish-A	Q8TBQ9	-0.001319	0.0005618	0.0191
SL007124	RAC2	Ras-related C3 botulinum toxin substrate 2	P15153	-0.005294	0.002256	0.01914
SL018778	MO2R2	Cell surface glycoprotein CD200 receptor 2	Q6Q8B3	-0.0018965	0.0008083	0.0192
SL019246	OCRL	Inositol polyphosphate 5-phosphatase OCRL-1	Q01968	0.0013886	0.0005922	0.0192
SL011269	UBS3B	Ubiquitin-associated and SH3 domain-containing protein B	Q8TF42	0.009299	0.003969	0.0193
SL011890	PP13	Galactoside-binding soluble lectin 13	Q9UHV8	-0.0014281	0.0006098	0.0194
SL007011	PRC1	Protein regulator of cytokinesis 1	O43663	-0.0007899	0.0003373	0.0194
SL006759	TMOD3	Tropomodulin-3	Q9NYL9	0.005053	0.002161	0.0196
SL008696	ANTR1	Anthrax toxin receptor 1	Q9H6X2	-0.002521	0.001079	0.0197
SL004482	Endoglin	Endoglin	P17813	-0.002336	0.001	0.0197
SL018407	TM154	Transmembrane protein 154	Q6P9G4	-0.0012739	0.0005454	0.0197
SL018417	CA186	Uncharacterized protein C1orf186	Q6ZWK4	0.0011115	0.0004762	0.0198
SL000600	TR	Transferrin receptor protein 1	P02786	-0.00329	0.001413	0.02013
SL004059	cathepsin K	Cathepsin K	P43235	-0.0021086	0.0009061	0.0202
SL019880	DJC27	DnaJ homolog subfamily C member 27	Q9NZQ0	-0.001317	0.0005659	0.0202
SL018336	MOS1	MICOS complex subunit MIC10	Q5TGZ0	-0.006149	0.002642	0.0202
SL013289	TES	Testin	Q9UGI8	-0.0015563	0.0006689	0.0202
SL004864	Cadherin-12	Cadherin-12	P55289	-0.002626	0.001129	0.0203
SL007015	CHST1	Carbohydrate sulfotransferase 1	O43916	-0.0008199	0.0003527	0.0203
SL013811	PURA	Transcriptional activator protein Pur-alpha	Q00577	-0.002568	0.001105	0.0204
SL020965	RBSK	Ribokinase	Q9H477	-0.0015195	0.0006542	0.0204
SL009409	OLFL3	Olfactomedin-like protein 3	Q9NRN5	-0.0017574	0.0007571	0.0205
SL016413	PSB9	Proteasome subunit beta type-9	P28065	-0.0020872	0.0008993	0.0205
SL009382	KAISO	Transcriptional regulator Kaiso	Q86T24	-0.001345	0.0005802	0.02066
SL015053	BPHL	Valacyclovir hydrolase	Q86WA6	-0.0011342	0.0004894	0.0207
SL018675	MFA3L	Microfibrillar-associated protein 3-like	O75121	-0.0013063	0.0005637	0.0207
SL016552	NANP	N-acylneuraminate-9-phosphatase	Q8TBE9	-0.001337	0.0005771	0.0207
SL002051	PRL-3	Protein tyrosine phosphatase type IVA 3	O75365	-0.0017601	0.0007597	0.0207
SL007502	ST4S6	Carbohydrate sulfotransferase 15	Q7LFX5	0.0015344	0.0006622	0.0207
SL018258	CC90B	Coiled-coil domain-containing protein 90B, mitochondrial	Q9GZT6	-0.0011292	0.0004877	0.0208
SL013009	LA	Lupus La protein	P05455	-0.0014175	0.0006127	0.0209
SL004755	ALDH-E2	Aldehyde dehydrogenase, mitochondrial	P05091	-0.002537	0.001098	0.0211
SL004990	PP2A, subunit B	Serine/threonine-protein phosphatase 2A regulatory subunit B'' subunit alpha	Q06190	-0.0014514	0.0006282	0.0211
SL019230	TPK1	Thiamin pyrophosphokinase 1	Q9H3S4	-0.0009897	0.0004283	0.0211
SL014981	UBE2S	Ubiquitin-conjugating enzyme E2 S	Q16763	0.003316	0.001437	0.02125
SL015017	GLYAT	Glycine N-acyltransferase	Q6IB77	0.005302	0.002299	0.0213
SL005033	Glycodelin	Glycodelin	P09466	-0.0009951	0.0004315	0.0213
SL012662	WF10B	Protein WFDC10B	Q8IUB3	-0.001137	0.000493	0.0213
SL019234	GUC1A	Guanylyl cyclase-activating protein 1	P43080	-0.001378	0.0005977	0.0214
SL020179	MZF1	Myeloid zinc finger 1	P28698	0.001651	0.000717	0.0215
SL018240	RN215	RING finger protein 215	Q9Y6U7	-0.0016284	0.0007072	0.0215
SL007888	Cystatin-S	Cystatin-S	P01036	0.003855	0.001676	0.0217
SL001990	IL-1Ra	Interleukin-1 receptor antagonist protein	P18510	0.002201	0.0009571	0.0217
SL018617	CAV3	Caveolin-3	P56539	-0.001103	0.00048	0.02174
SL019454	GP135	Probable G-protein coupled receptor 135	Q8IZ08	-0.0019608	0.0008535	0.02182
SL014563	KITM	Thymidine kinase 2, mitochondrial	O00142	-0.002013	0.000877	0.0219
SL015067	ZNF34	Zinc finger protein 34	Q8IZ26	-0.0017465	0.0007614	0.022
SL008304	EHD4	EH domain-containing protein 4	Q9H223	-0.003381	0.001476	0.0222
SL016527	SHLB1	Endophilin-B1	Q9Y371	-0.0013035	0.0005694	0.0223
SL007577	HDAC2	Histone deacetylase 2	Q92769	-0.003494	0.001528	0.0224
SL008524	BHMT2	S-methylmethionine--homocysteine S-methyltransferase BHMT2	Q9H2M3	0.002325	0.001018	0.0226
SL000433	Glucagon	Glucagon	P01275	0.004501	0.001973	0.0227
SL018342	HBAT	Hemoglobin subunit theta-1	P09105	-0.0017451	0.0007646	0.0227
SL011259	TRML1	Trem-like transcript 1 protein	Q86YW5	-0.0028336	0.0012419	0.0227
SL013059	PFD3	Prefoldin subunit 3	P61758	-0.0017978	0.0007887	0.0228
SL019835	PACN1	Protein kinase C and casein kinase substrate in neurons protein 1	Q9BY11	-0.002701	0.001185	0.0229
SL012417	P4HA1	Prolyl 4-hydroxylase subunit alpha-1	P13674	-0.0008844	0.0003886	0.0231
SL003169	ENA-78	C-X-C motif chemokine 5	P42830	-0.001241	0.000546	0.023295
SL004121	LFA-1 alpha-L chain	Integrin alpha-L	P20701	-0.0009051	0.0003984	0.0233
SL021017	RAB5A	Ras-related protein Rab-5A	P20339	-0.003098	0.001363	0.0233
SL019895	IRF2	Interferon regulatory factor 2	P14316	-0.002477	0.00109	0.023303
SL021544	SAA2	Serum amyloid A-2 protein	P0DJI9	0.004476	0.00197	0.023315
SL008644	BST1	ADP-ribosyl cyclase/cyclic ADP-ribose hydrolase 2	Q10588	-0.00338	0.001489	0.0234
SL015520	PLSI	Plastin-1	Q14651	-0.0021425	0.0009435	0.0234
SL011216	TADBP	TAR DNA-binding protein 43	Q13148	-0.0018324	0.0008073	0.0234
SL001728	PDGFRA	Platelet-derived growth factor receptor alpha	P16234	0.0016702	0.0007359	0.0235
SL004341	FGF-8	Fibroblast growth factor 8	P55075	-0.0010857	0.0004788	0.0236
SL014735	IMDH1	Inosine-5'-monophosphate dehydrogenase 1	P20839	0.003406	0.001502	0.0236
SL013777	VHL	Von Hippel-Lindau disease tumor suppressor	P40337	-0.0013935	0.0006158	0.02388
SL008944	NADC	Nicotinate-nucleotide pyrophosphorylase [carboxylating]	Q15274	-0.0011068	0.0004893	0.0239
SL017264	BGAT	Histo-blood group ABO system transferase	P16442	-0.005991	0.00265	0.0241
SL002091	FLAP endonuclease-1	Flap endonuclease 1	P39748	-0.0009945	0.0004404	0.0242
SL006959	APBB1	Amyloid beta A4 precursor protein-binding family B member 1	O00213	-0.0014717	0.0006533	0.0245
SL018807	ARM10	Armadillo repeat-containing protein 10	Q8N2F6	-0.0012468	0.0005532	0.0245
SL004461	fibulin 1	Fibulin-1	P23142	0.001416	0.0006289	0.0246
SL001890	GA733-1 protein	Tumor-associated calcium signal transducer 2	P09758	-0.000767	0.0003407	0.0246
SL012391	NXPH3	Neurexophilin-3	O95157	-0.001503	0.0006676	0.0246
SL018256	CHKB	Choline/ethanolamine kinase	Q9Y259	0.002751	0.001225	0.0249
SL020930	RPP30	Ribonuclease P protein subunit p30	P78346	-0.0021022	0.0009358	0.0249
SL000517	MCP-4	C-C motif chemokine 13	Q99616	-0.0012646	0.0005634	0.025
SL019802	PELI2	E3 ubiquitin-protein ligase pellino homolog 2	Q9HAT8	-0.0012783	0.0005694	0.025
SL020217	CAPSL	Calcyphosin-like protein	Q8WWF8	-0.0014756	0.0006577	0.0251
SL003700	BAD	Bcl2-associated agonist of cell death	Q92934	-0.003383	0.001509	0.0252
SL004700	Endothelin 3	Endothelin-3	P14138	-0.0017424	0.0007773	0.0252
SL003923	kallikrein 10	Kallikrein-10	O43240	0.002936	0.00131	0.025244
SL018136	CELF2	CUGBP Elav-like family member 2	O95319	0.0021276	0.0009496	0.02527
SL019687	DDX58	Probable ATP-dependent RNA helicase DDX58	O95786	-0.0012979	0.0005792	0.0253
SL006471	CAN3	Calpain-3	P20807	-0.002347	0.001048	0.0254
SL015007	GP107	Protein GPR107	Q5VW38	-0.0011236	0.0005023	0.0255
SL013253	SNAG	Gamma-soluble NSF attachment protein	Q99747	-0.003003	0.001342	0.0255
SL014888	SERF2	Small EDRK-rich factor 2	P84101	-0.0010132	0.0004533	0.0256
SL018406	TM234	Transmembrane protein 234	Q8WY98	-0.0011133	0.0004978	0.0256
SL017272	BOLA3	BolA-like protein 3	Q53S33	0.002102	0.0009413	0.0258
SL009396	CTHR1	Collagen triple helix repeat-containing protein 1	Q96CG8	0.002704	0.001212	0.025858
SL020285	IF4G3	Eukaryotic translation initiation factor 4 gamma 3	O43432	-0.0013973	0.0006264	0.0259
SL010523	HIPK3	Homeodomain-interacting protein kinase 3	Q9H422	0.0012093	0.0005423	0.026
SL012723	IKBD	NF-kappa-B inhibitor delta	Q8NI38	-0.0012804	0.0005741	0.026
SL007221	STAT3	Signal transducer and activator of transcription 3	P40763	0.004639	0.002086	0.0264
SL007756	GDF2	Growth/differentiation factor 2	Q9UK05	-0.0017412	0.0007836	0.0265
SL018246	B4GT7	Beta-1,4-galactosyltransferase 7	Q9UBV7	-0.003515	0.001583	0.0266
SL007169	DCK	Deoxycytidine kinase	P27707	-0.0009932	0.0004473	0.0266
SL020266	COAC	Phosphopantothenoylcysteine decarboxylase	Q96CD2	-0.0011256	0.0005073	0.0268
SL020308	DEFI6	Differentially expressed in FDCP 6 homolog	Q9H4E7	0.003368	0.001519	0.0269
SL007045	SERF1	Small EDRK-rich factor 1	O75920	-0.0014337	0.0006482	0.0272
SL005164	Galectin-2	Galectin-2	P05162	0.0018951	0.0008571	0.0273
SL007438	IRF4	Interferon regulatory factor 4	Q15306	-0.0012562	0.0005684	0.0273
SL020971	SPF30	Survival of motor neuron-related-splicing factor 30	O75940	-0.002689	0.001216	0.0273
SL014048	CONA1	Collagen alpha-1(XXIII) chain	Q86Y22	-0.0009615	0.0004352	0.0274
SL019739	MYNN	Myoneurin	Q9NPC7	-0.0011212	0.0005074	0.0274
SL018101	TM11A	Transmembrane protease serine 11A	Q6ZMR5	-0.0008135	0.0003682	0.0274
SL004142	Ephrin-B3	Ephrin-B3	Q15768	0.001521	0.000689	0.0275
SL018473	K132L	UPF0577 protein KIAA1324-like	A8MWY0	-0.0008218	0.0003722	0.0275
SL007410	ULA1	NEDD8-activating enzyme E1 regulatory subunit	Q13564	-0.0011164	0.0005061	0.0276
SL019215	UBXN4	UBX domain-containing protein 4	Q92575	0.003311	0.001502	0.0277
SL016377	ASNA	ATPase ASNA1	O43681	-0.0015451	0.0007015	0.0278
SL017962	CLC2D	C-type lectin domain family 2 member D	Q9UHP7	-0.0014651	0.0006655	0.0279
SL019027	PCDGD	Protocadherin gamma-B1	Q9Y5G3	-0.0014909	0.0006787	0.0283
SL017290	PolyUbiquitin K63	PolyUbiquitin K63-linked	P0CG48	-0.0015961	0.0007266	0.0283
SL020114	YETS4	YEATS domain-containing protein 4	O95619	-0.0008276	0.0003771	0.0284
SL008381	CATF	Cathepsin F	Q9UBX1	-0.0020661	0.0009418	0.0285
SL009019	UBQL2	Ubiquilin-2	Q9UHD9	0.002609	0.00119	0.0286
SL018412	DJB14	DnaJ homolog subfamily B member 14	Q8TBM8	-0.0011003	0.0005022	0.0287
SL007058	APBB3	Amyloid beta A4 precursor protein-binding family B member 3	O95704	-0.0014245	0.0006505	0.02877
SL005206	NKp44	Natural cytotoxicity triggering receptor 2	O95944	-0.0007129	0.0003257	0.0288
SL004576	Calnexin	Calnexin	P27824	-0.0008729	0.0003989	0.0289
SL018798	NRX1A	Neurexin-1	Q9ULB1	-0.005553	0.002538	0.0289
SL019860	NUDT3	Diphosphoinositol polyphosphate phosphohydrolase 1	O95989	0.002385	0.00109	0.0289
[truncated: 2,268 more rows]

## Sheet: Supplementary Table 14. Male
Supplementary Table 14. Complete result of SOMAmer reagent targets with Chronological age in Male participants
SomaId	Target	TargetFullName	UniProt	Estimate	Std_Error	p_value
SL002704	PTN	Pleiotrophin	P21246	0.029309	0.001812	2.25811e-46
SL009400	CRDL1	Chordin-like protein 1	Q9BU40	0.021261	0.001371	1.44749e-43
SL017248	RSPO1	R-spondin-1	Q2MKA7	0.0233631	0.0015452	1.09078e-41
SL006527	FBLN3	EGF-containing fibulin-like extracellular matrix protein 1	Q12805	0.015703	0.001092	1.54844e-38
SL004674	WISP-2	WNT1-inducible-signaling pathway protein 2	O76076	0.018664	0.001333	3.34504e-37
SL003869	MIC-1	Growth/differentiation factor 15	Q99988	0.031117	0.002238	1.26967e-36
SL004580	Macrophage scavenger receptor	Macrophage scavenger receptor types I and II	P21757	0.023278	0.001844	2.08364e-31
SL002644	ERBB1	Epidermal growth factor receptor	P00533	-0.0115341	0.0009401	5.59659e-30
SL002785	N-terminal pro-BNP	N-terminal pro-BNP	P16860	0.06532	0.00535	9.16638e-30
SL008169	TAGL	Transgelin	Q01995	0.020425	0.001669	1.19193e-29
SL005222	SREC-II	Scavenger receptor class F member 2	Q96GP6	0.010457	0.0008653	3.56202e-29
SL010378	RET	Proto-oncogene tyrosine-protein kinase receptor Ret	P07949	-0.021263	0.001781	1.19822e-28
SL005360	PGD2 synthase	Prostaglandin-H2 D-isomerase	P41222	0.018285	0.001537	2.29585e-28
SL002539	OPG	Tumor necrosis factor receptor superfamily member 11B	O00300	0.019377	0.001639	3.61313e-28
SL001777	Cystatin C	Cystatin-C	P01034	0.014666	0.001246	8.67495e-28
SL011888	SMOC1	SPARC-related modular calcium-binding protein 1	Q9H4F8	0.0106968	0.0009118	1.33391e-27
SL001800	TNF sR-II	Tumor necrosis factor receptor superfamily member 1B	P20333	0.017326	0.001488	2.34594e-27
SL001690	HE4	WAP four-disulfide core domain protein 2	Q14508	0.02039	0.001752	2.43139e-27
SL009324	FSTL3	Follistatin-related protein 3	O95633	0.01425	0.00123	3.62346e-27
SL000466	IGFBP-2	Insulin-like growth factor-binding protein 2	P18065	0.031651	0.002749	4.77506e-27
SL017099	TREM2	Triggering receptor expressed on myeloid cells 2	Q9NZC2	0.026484	0.002318	1.24701e-26
SL007336	SET	Protein SET	Q01105	-0.0094053	0.0008332	4.05793e-26
SL010390	URB	Coiled-coil domain-containing protein 80	Q76M96	0.013993	0.001239	4.45582e-26
SL005355	RNase 1	Ribonuclease pancreatic	P07998	0.031405	0.002794	7.86126e-26
SL012540	SVEP1	Sushi, von Willebrand factor type A, EGF and pentraxin domain-containing protein 1	Q4LDE5	0.017545	0.001598	6.60935e-25
SL001800	TNF sR-II	Tumor necrosis factor receptor superfamily member 1B	P20333	0.015186	0.001383	7.98128e-25
SL000283	b2-Microglobulin	Beta-2-microglobulin	P61769	0.013886	0.00127	1.27637e-24
SL007093	NMB	Neuromedin-B	P08949	0.013685	0.001254	1.46368e-24
SL010847	TMEDA	Transmembrane emp24 domain-containing protein 10	P49755	0.01537	0.00141	1.80045e-24
SL006348	Apo F	Apolipoprotein F	Q13790	0.02459	0.00228	3.14505e-24
SL017488	CDCP1	CUB domain-containing protein 1	Q9H5V8	0.022504	0.002103	6.63442e-24
SL000250	a2-Antiplasmin	Alpha-2-antiplasmin	P08697	-0.0080876	0.0007599	1.17453e-23
SL005168	Growth hormone receptor	Growth hormone receptor	P10912	-0.022482	0.002129	2.03893e-23
SL002506	suPAR	Urokinase plasminogen activator surface receptor	Q03405	0.013402	0.001273	3.16739e-23
SL012540	SVEP1	Sushi, von Willebrand factor type A, EGF and pentraxin domain-containing protein 1	Q4LDE5	0.018752	0.001783	3.24311e-23
SL008805	TXND5	Thioredoxin domain-containing protein 5	Q8NBS9	0.013538	0.001296	6.58881e-23
SL019976	SELM	Selenoprotein M	Q8WWX9	0.014287	0.001387	2.67342e-22
SL004968	sTREM-1	Triggering receptor expressed on myeloid cells 1	Q9NP99	0.018072	0.001776	5.64376e-22
SL001992	TNF sR-I	Tumor necrosis factor receptor superfamily member 1A	P19438	0.017621	0.001729	6.00762e-22
SL018000	PCDGC	Protocadherin gamma-A12	O60330	0.0087368	0.0008658	1.46851e-21
SL012517	RSPO4	R-spondin-4	Q2I0M5	0.012941	0.001285	1.48668e-21
SL019725	ASB9	Ankyrin repeat and SOCS box protein 9	Q96DX5	0.020602	0.002054	1.76435e-21
SL004863	TAJ	Tumor necrosis factor receptor superfamily member 19	Q9NS68	0.013168	0.001311	2.14928e-21
SL006119	TFF3	Trefoil factor 3	Q07654	0.017217	0.001716	2.20661e-21
SL002654	Epithelial cell kinase	Ephrin type-A receptor 2	P29317	0.014988	0.001524	1.01783e-20
SL008955	ROR2	Tyrosine-protein kinase transmembrane receptor ROR2	Q01974	0.014409	0.001466	1.16541e-20
SL012697	ATL1	ADAMTS-like protein 1	Q8N6G6	0.014599	0.00149	1.19557e-20
SL008548	SAP3	Ganglioside GM2 activator	P17900	0.0127666	0.0013095	2.4208e-20
SL000510	Lysozyme	Lysozyme C	P61626	0.015101	0.001563	4.27561e-20
SL017402	PCDGA	Protocadherin gamma-A10	Q9Y5H3	0.012502	0.001298	5.7087e-20
SL012521	COSA1	Collagen alpha-1(XXVIII) chain	Q2UY09	0.011745	0.001221	6.61049e-20
SL006610	ATS13	A disintegrin and metalloproteinase with thrombospondin motifs 13	Q76LX8	-0.01399	0.001469	1.1639e-19
SL018509	RSPO3	R-spondin-3	Q9BXY4	0.0091203	0.0009611	1.6895e-19
SL008385	TM149	IGF-like family receptor 1	Q9H665	0.018724	0.001985	2.47658e-19
SL005086	FABPA	Fatty acid-binding protein, adipocyte	P15090	0.022998	0.002444	2.91891e-19
SL004789	TIMP-4	Metalloproteinase inhibitor 4	Q99727	0.016324	0.001746	4.3982e-19
SL014732	ATF6A	Cyclic AMP-dependent transcription factor ATF-6 alpha	P18850	-0.011957	0.001286	7.16376e-19
SL004151	IL-15 Ra	Interleukin-15 receptor subunit alpha	Q13261	0.01566	0.001685	7.58137e-19
SL012520	VWC2	Brorin	Q2TAL6	0.013713	0.001484	1.09329e-18
SL009021	TWSG1	Twisted gastrulation protein homolog 1	Q9GZX9	0.0081366	0.0008788	1.12741e-18
SL018509	RSPO3	R-spondin-3	Q9BXY4	0.008953	0.000984	3.5539e-18
SL007954	HSPB6	Heat shock protein beta-6	O14558	0.018683	0.002059	4.27474e-18
SL006119	TFF3	Trefoil factor 3	Q07654	0.012519	0.001386	6.17644e-18
SL008427	SLIT2	Slit homolog 2 protein	O94813	0.012932	0.001433	6.82574e-18
SL006029	Chitotriosidase-1	Chitotriosidase-1	Q13231	0.028319	0.003154	9.12454e-18
SL008130	CRIP2	Cysteine-rich protein 2	P52943	0.009743	0.001086	9.69078e-18
SL006517	ITIH3	Inter-alpha-trypsin inhibitor heavy chain H3	Q06033	0.014099	0.001582	1.30266e-17
SL011049	MASP3	Mannan-binding lectin serine protease 1	P48740	-0.008894	0.000999	1.52641e-17
SL008099	CAPG	Macrophage-capping protein	P40121	0.022289	0.002527	2.90205e-17
SL003994	BMP-1	Bone morphogenetic protein 1	P13497	-0.016421	0.001868	3.27678e-17
SL005156	DAN	Neuroblastoma suppressor of tumorigenicity 1	P41271	0.016464	0.001868	3.44565e-17
SL005608	IGFALS	Insulin-like growth factor-binding protein complex acid labile subunit	P35858	-0.012488	0.001418	3.61039e-17
SL008959	UNC5B	Netrin receptor UNC5B	Q8IZJ1	0.013468	0.001533	3.75765e-17
SL004686	TNFSF15	Tumor necrosis factor ligand superfamily member 15	O95150	0.00952	0.001104	1.25152e-16
SL004928	Collagen alpha-3(VI)	Collagen alpha-3(VI) chain	P12111	0.010323	0.001196	1.33145e-16
SL008959	UNC5B	Netrin receptor UNC5B	Q8IZJ1	0.012398	0.001483	8.69e-16
SL003188	MIG	C-X-C motif chemokine 9	Q07325	0.016299	0.00195	1.02e-15
SL000052	Troponin T	Troponin T, cardiac muscle	P45379	0.015773	0.001886	1.04e-15
SL001871	Tetranectin	Tetranectin	P05452	-0.0071114	0.0008589	1.48e-15
SL012443	MFAP2	Microfibrillar-associated protein 2	P55001	0.009074	0.001103	2.32e-15
SL000522	MMP-12	Macrophage metalloelastase	P39900	0.020865	0.002542	2.73e-15
SL012758	RNAS6	Ribonuclease K6	Q93091	0.01849	0.00226	3e-15
SL012843	WFDC1	WAP four-disulfide core domain protein 1	Q9HC57	0.014033	0.001721	3.74e-15
SL019019	PIANP	PILR alpha-associated neural protein	Q8IYJ0	0.0144	0.001774	5.33e-15
SL002648	PAP1	Regenerating islet-derived protein 3-alpha	Q06141	0.023885	0.0029476	5.69e-15
SL008614	EFNB1	Ephrin-B1	P98172	0.0061934	0.0007677	7.54e-15
SL005115	Spondin-1	Spondin-1	Q9HCB6	0.0096626	0.0012001	8.03e-15
SL000145	IL-1 sRII	Interleukin-1 receptor type 2	P27930	-0.010176	0.001274	1.24e-14
SL018668	PCD10	Protocadherin-10	Q9P2E7	0.014452	0.001811	1.33e-14
SL020884	AIF1L	Allograft inflammatory factor 1-like	Q9BQI0	0.010402	0.001307	1.51e-14
SL003760	p130	Retinoblastoma-like protein 2	Q08999	0.01151	0.001449	1.62e-14
SL004532	HBD-1	Beta-defensin 1	P60022	-0.013244	0.00167	1.75e-14
SL004647	Lefty-A	Left-right determination factor 2	O00292	0.013235	0.001667	1.78e-14
SL018810	ARHGA	Rho guanine nucleotide exchange factor 10	O15013	-0.0063114	0.0007956	1.85e-14
SL005403	Lectin, mannose-binding 2	Vesicular integral-membrane protein VIP36	Q12907	0.0102633	0.0012981	2.33e-14
SL007033	LTBP4	Latent-transforming growth factor beta-binding protein 4	Q8N2S1	0.010675	0.001352	2.38e-14
SL000695	Lipocalin 2	Neutrophil gelatinase-associated lipocalin	P80188	0.013997	0.001773	2.4e-14
SL004120	Discoidin domain receptor 2	Discoidin domain-containing receptor 2	Q16832	0.01022	0.0013	3.36e-14
SL009401	SPON2	Spondin-2	Q9BUD6	0.01342	0.00172	4.47e-14
SL002508	IL-18 BPa	Interleukin-18-binding protein	O95998	0.012499	0.001608	5.38e-14
SL000658	GAS1	Growth arrest-specific protein 1	P54826	0.01079	0.001387	5.53e-14
SL002561	PTHrP	Parathyroid hormone-related protein	P12272	0.00689	0.000885	5.56e-14
SL008677	EGFL9	Protein delta homolog 2	Q6UY11	0.013735	0.001766	5.68e-14
SL010450	CD48	CD48 antigen	P09326	0.01288	0.00166	6.21e-14
SL003672	SOD3	Extracellular superoxide dismutase [Cu-Zn]	P08294	0.010461	0.00135	6.73e-14
SL000303	Biotinidase	Biotinidase	P43251	-0.008283	0.001071	7.43e-14
SL002600	CD46	Membrane cofactor protein	P15529	0.008067	0.001046	8.73e-14
SL008055	MIME	Mimecan	P20774	0.015293	0.001984	9.07e-14
SL006542	FCN2	Ficolin-2	Q15485	-0.010002	0.001298	9.08e-14
SL005231	UNC5H4	Netrin receptor UNC5D	Q6UXZ4	0.01388	0.001807	1.06e-13
SL003060	bFGF-R	Fibroblast growth factor receptor 1	P11362	0.0072697	0.0009487	1.17e-13
SL008016	K6PF	ATP-dependent 6-phosphofructokinase, muscle type	P08237	-0.01091	0.001426	1.31e-13
SL019367	TRABD	TraB domain-containing protein	Q9H4I3	-0.0051243	0.0006717	1.57e-13
SL006910	Cathepsin V	Cathepsin L2	O60911	-0.01266	0.00166	1.58e-13
SL006193	BT3A3	Butyrophilin subfamily 3 member A3	O00478	0.013828	0.001814	1.67e-13
SL007573	PXDN	Peroxidasin homolog	Q92626	0.018164	0.002382	1.69e-13
SL001814	Pseudocholinesterase	Cholinesterase	P06276	-0.008974	0.001183	2.08e-13
SL000048	Protein C	Vitamin K-dependent protein C	P04070	-0.008008	0.001061	2.76e-13
SL004727	aldolase C	Fructose-bisphosphate aldolase C	P09972	-0.012327	0.001639	3.13e-13
SL008211	AINX	Alpha-internexin	Q16352	0.0071573	0.0009495	3.15e-13
SL000268	Angiostatin	Angiostatin	P00747	-0.0070298	0.0009401	4.14e-13
SL008621	ACAM	CXADR-like membrane protein	Q9H6B4	0.011188	0.001496	4.41e-13
SL008360	FLRT2	Leucine-rich repeat transmembrane protein FLRT2	O43155	0.010261	0.001376	4.9e-13
SL007206	TSP2	Thrombospondin-2	P35442	0.0155385	0.0020923	6.06e-13
SL014092	CDON	Cell adhesion molecule-related/down-regulated by oncogenes	Q4KMG0	-0.008833	0.001192	6.61e-13
SL006960	ATOX1	Copper transport protein ATOX1	O00244	0.01243	0.001683	7.7e-13
SL008040	MYL6B	Myosin light chain 6B	P14649	0.013209	0.001788	8.86e-13
SL015264	NPDC1	Neural proliferation differentiation and control protein 1	Q9NQX5	0.0082119	0.0011153	9.78e-13
SL019019	PIANP	PILR alpha-associated neural protein	Q8IYJ0	0.011088	0.001508	1.01e-12
SL001888	SLPI	Antileukoproteinase	P03973	0.009229	0.001256	1.01e-12
SL018347	MXRA7	Matrix-remodeling-associated protein 7	P84157	0.009807	0.001335	1.1e-12
SL000343	Cathepsin B	Cathepsin B	P07858	0.016144	0.002204	1.13e-12
SL008899	PTPRJ	Receptor-type tyrosine-protein phosphatase eta	Q12913	-0.0056507	0.0007728	1.25e-12
SL003201	VEGF sR2	Vascular endothelial growth factor receptor 2	P35968	-0.008131	0.001114	1.38e-12
SL004626	ADAMTS-5	A disintegrin and metalloproteinase with thrombospondin motifs 5	Q9UNA0	0.008734	0.001196	1.39e-12
SL006970	DLL1	Delta-like protein 1	O00548	0.007311	0.001002	1.49e-12
SL008414	EphB6	Ephrin type-B receptor 6	O15197	0.007513	0.001034	1.8e-12
SL008728	NRX3B	Neurexin-3-beta	Q9HDB5	0.010743	0.001481	1.83e-12
SL007179	EPHB2	Ephrin type-B receptor 2	P29323	0.00759	0.001048	2.01e-12
SL009530	SIA10	Type 2 lactosamine alpha-2,3-sialyltransferase	Q9Y274	-0.007666	0.00106	2.33e-12
SL001996	Angiopoietin-2	Angiopoietin-2	O15123	0.01494	0.00207	2.36e-12
SL008856	HPRT	Hypoxanthine-guanine phosphoribosyltransferase	P00492	-0.011032	0.001529	2.44e-12
SL008178	DERM	Dermatopontin	Q07507	0.009573	0.001328	2.55e-12
SL021043	GDF-11/8	Growth/differentiation factor 11/8	O95390|O14793	-0.009652	0.001342	2.81e-12
SL012580	NOTUM	Palmitoleoyl-protein carboxylesterase NOTUM	Q6P988	-0.014765	0.002055	2.92e-12
SL005699	Apo L1	Apolipoprotein L1	O14791	-0.01075	0.0015	3.29e-12
SL004140	Ephrin-A4	Ephrin-A4	P52798	0.007964	0.001114	3.95e-12
SL008101	NNMT	Nicotinamide N-methyltransferase	P40261	0.010128	0.001422	4.73e-12
SL008631	DSC2	Desmocollin-2	Q02487	0.009113	0.001281	4.86e-12
SL005221	SREC-I	Scavenger receptor class F member 1	Q14162	0.008591	0.00121	5.04e-12
SL008312	PARVA	Alpha-parvin	Q9NVD7	0.009369	0.00132	5.19e-12
SL000545	Prekallikrein	Plasma kallikrein	P03952	-0.0071	0.001003	5.63e-12
SL004806	Nectin-like protein 3	Cell adhesion molecule 2	Q8N3J6	0.011962	0.001689	5.76e-12
SL003320	VEGF-D	Vascular endothelial growth factor D	O43915	0.013749	0.001942	5.95e-12
SL011160	RBM9	RNA binding protein fox-1 homolog 2	O43251	0.0060488	0.0008547	6.45e-12
SL020462	NRX3A	Neurexin-3	Q9Y4C0	0.01093	0.00155	7.04e-12
SL001933	Inhibin bB chain	Inhibin beta B chain	P09529	0.014638	0.002078	7.11e-12
SL011111	STX12	Syntaxin-12	Q86Y82	0.009992	0.001417	7.27e-12
SL007198	RNAS4	Ribonuclease 4	P34096	0.0069129	0.0009838	8.08e-12
SL018294	F151A	Protein FAM151A	Q8WW52	-0.01651	0.002353	8.84e-12
SL004871	DR6	Tumor necrosis factor receptor superfamily member 21	O75509	0.00749	0.001069	9.08e-12
SL007274	EFNB2	Ephrin-B2	P52799	0.011178	0.001594	9.11e-12
SL005233	XEDAR	Tumor necrosis factor receptor superfamily member 27	Q9HAV5	0.0062602	0.0008984	1.27e-11
SL004557	CD59	CD59 glycoprotein	P13987	0.009357	0.001344	1.29e-11
SL009892	CXAR	Coxsackievirus and adenovirus receptor	P78310	-0.0068739	0.0009903	1.48e-11
SL017588	LRP11	Low-density lipoprotein receptor-related protein 11	Q86VZ4	0.008917	0.001286	1.49e-11
SL007429	GPNMB	Transmembrane glycoprotein NMB	Q14956	0.007549	0.001089	1.57e-11
SL015513	SSRA	Translocon-associated protein subunit alpha	P43307	-0.007401	0.001069	1.63e-11
SL017092	NETO1	Neuropilin and tolloid-like protein 1	Q8TDF5	0.0067348	0.0009742	1.8e-11
SL008353	PENK	Proenkephalin-A	P01210	0.016178	0.002346	1.87e-11
SL020172	RXFP1	Relaxin receptor 1	Q9HBX9	-0.005128	0.0007448	2.06e-11
SL018693	QPCTL	Glutaminyl-peptide cyclotransferase-like protein	Q9NXS2	0.009623	0.001401	2.2e-11
SL006114	ROR1	Inactive tyrosine-protein kinase transmembrane receptor ROR1	Q01973	0.010506	0.001534	2.52e-11
SL008831	B4GT1	Beta-1,4-galactosyltransferase 1	P15291	0.0065497	0.0009581	2.77e-11
SL020101	NRAC	Nutritionally-regulated adipose and cardiac enriched protein homolog	Q8N912	-0.0060427	0.0008838	2.84e-11
SL020985	MLP3A	Microtubule-associated proteins 1A/1B light chain 3A	Q9H492	0.010682	0.001569	3.22e-11
SL008810	NEGR1	Neuronal growth regulator 1	Q7Z3B1	0.0056335	0.0008274	3.33e-11
SL010457	DLL4	Delta-like protein 4	Q9NR61	0.008745	0.001285	3.36e-11
SL017913	NDST1	Bifunctional heparan sulfate N-deacetylase/N-sulfotransferase 1	P52848	-0.0057148	0.0008407	3.47e-11
SL009425	ACYP2	Acylphosphatase-2	P14621	0.012434	0.001836	4.09e-11
SL006230	Lumican	Lumican	P51884	0.007061	0.001045	4.51e-11
SL015375	C43BP	Collagen type IV alpha-3-binding protein	Q9Y5P4	0.013009	0.001926	4.61e-11
SL000403	Endostatin	Endostatin	P39060	0.008756	0.001297	4.73e-11
SL018720	CX068	Small integral membrane protein 9	A6NGZ8	-0.008668	0.001284	4.75e-11
SL017987	STX8	Syntaxin-8	Q9UNK0	0.013938	0.002069	5.37e-11
SL004268	SOCS-3	Suppressor of cytokine signaling 3	O14543	-0.007203	0.001072	5.63e-11
SL019971	CPLX2	Complexin-2	Q6PUV4	0.012673	0.001887	5.98e-11
SL010371	CD39	Ectonucleoside triphosphate diphosphohydrolase 1	P49961	0.007191	0.001072	6.25e-11
SL012834	SMOC2	SPARC-related modular calcium-binding protein 2	Q9H3U7	0.010599	0.001586	7.29e-11
SL004843	Ephrin-A2	Ephrin-A2	O43921	0.008561	0.001285	8.37e-11
SL012542	NELL1	Protein kinase C-binding protein NELL1	Q92832	-0.017483	0.002629	8.65e-11
SL003183	IP-10	C-X-C motif chemokine 10	P02778	0.013195	0.001985	9.3e-11
SL017091	TMX3	Protein disulfide-isomerase TMX3	Q96JJ7	0.007558	0.001141	1.03e-10
SL019875	S4A8	Electroneutral sodium bicarbonate exchanger 1	Q2Y0W8	-0.0064599	0.0009766	1.11e-10
SL004804	Nectin-like protein 1	Cell adhesion molecule 3	Q8N126	0.009392	0.001424	1.28e-10
SL002688	Osteopontin	Osteopontin	P10451	0.010306	0.001566	1.34e-10
SL004733	sLRP1	Low-density lipoprotein receptor-related protein 1, soluble	Q07954	0.005754	0.0008738	1.39e-10
SL015106	JPH3	Junctophilin-3	Q8WXH2	-0.004848	0.000738	1.52e-10
SL005572	Gelsolin	Gelsolin	P06396	0.006766	0.0010321	1.54e-10
SL008888	PDC6I	Programmed cell death 6-interacting protein	Q8WUM4	-0.01172	0.001789	1.62e-10
SL013273	RANB3	Ran-binding protein 3	Q9H6Z4	0.00918	0.001402	1.67e-10
SL003324	Coagulation Factor Xa	Coagulation factor Xa	P00742	-0.00732	0.001118	1.72e-10
SL002602	Trefoil factor 2	Trefoil factor 2	Q03403	0.014849	0.002274	1.87e-10
SL009334	FOLR2	Folate receptor beta	P14207	0.007312	0.001123	2.06e-10
SL007079	SCG1	Secretogranin-1	P05060	0.011412	0.001759	2.42e-10
SL011109	TPST2	Protein-tyrosine sulfotransferase 2	O60704	-0.0047466	0.0007326	2.46e-10
SL008778	ENPP2	Ectonucleotide pyrophosphatase/phosphodiesterase family member 2	Q13822	0.010776	0.001665	2.64e-10
SL011499	PH	Pancreatic hormone	P01298	0.014501	0.002247	2.98e-10
SL014876	SELW	Selenoprotein W	P63302	0.013253	0.002054	2.98e-10
SL018718	CENPW	Centromere protein W	Q5EE01	-0.007409	0.001152	3.34e-10
SL005084	Periostin	Periostin	Q15063	0.011025	0.001715	3.37e-10
SL002689	BNP	Natriuretic peptides B	P16860	0.01122	0.001744	3.55e-10
SL007342	EWS	RNA-binding protein EWS	Q01844	0.008964	0.001398	3.86e-10
SL000251	a2-HS-Glycoprotein	Alpha-2-HS-glycoprotein	P02765	-0.006761	0.00106	4.46e-10
SL018823	CD14	Monocyte differentiation antigen CD14	P08571	0.006623	0.001038	4.55e-10
SL020276	DPY30	Protein dpy-30 homolog	Q9C005	0.010095	0.001582	4.66e-10
SL000586	Thrombin	Thrombin	P00734	-0.01194	0.00188	5.56e-10
SL008847	CILP2	Cartilage intermediate layer protein 2	Q8IUL8	-0.010685	0.001685	5.69e-10
SL013858	CHFR	E3 ubiquitin-protein ligase CHFR	Q96EP1	-0.0039334	0.0006208	5.96e-10
SL009047	SEM4B	Semaphorin-4B	Q9NPR2	0.008518	0.001347	6.58e-10
SL000045	IGFBP-3	Insulin-like growth factor-binding protein 3	P17936	-0.008953	0.001417	6.71e-10
SL019369	NAGPA	N-acetylglucosamine-1-phosphodiester alpha-N-acetylglucosaminidase	Q9UK23	-0.008476	0.001344	6.95e-10
SL008853	ALDOB	Fructose-bisphosphate aldolase B	P05062	-0.01663	0.002643	7.78e-10
SL017428	XXLT1	Xyloside xylosyltransferase 1	Q8NBI6	0.00726	0.001157	8.57e-10
SL004845	EphB4	Ephrin type-B receptor 4	P54760	0.00903	0.00144	8.89e-10
SL000541	Plasminogen	Plasminogen	P00747	-0.0052154	0.0008349	1e-09
SL004742	Afamin	Afamin	P43652	-0.007229	0.001158	1.01e-09
SL006511	COAA1	Collagen alpha-1(X) chain	Q03692	0.01072	0.001724	1.19e-09
SL004579	Macrophage mannose receptor	Macrophage mannose receptor 1	P22897	0.008181	0.001322	1.41e-09
SL012364	P4HA2	Prolyl 4-hydroxylase subunit alpha-2	O15460	-0.004219	0.0006816	1.44e-09
SL004530	HD-5	Defensin-5	Q01523	0.016847	0.002726	1.47e-09
SL004142	Ephrin-B3	Ephrin-B3	Q15768	-0.00774	0.001254	1.6e-09
SL007246	GSHB	Glutathione synthetase	P48637	-0.0055012	0.0008927	1.63e-09
SL004260	resistin	Resistin	Q9HD89	0.01116	0.001813	1.69e-09
SL004671	BAFF Receptor	Tumor necrosis factor receptor superfamily member 13C	Q96RJ3	-0.008372	0.001361	1.72e-09
SL017501	CODA1	Collagen alpha-1(XIII) chain	Q5TAT6	-0.007295	0.001186	1.73e-09
SL010961	MTAP	S-methyl-5'-thioadenosine phosphorylase	Q13126	-0.0054382	0.0008842	1.84e-09
SL012754	ASM3A	Acid sphingomyelinase-like phosphodiesterase 3a	Q92484	-0.006758	0.001102	2e-09
SL001774	FABP	Fatty acid-binding protein, heart	P05413	0.014126	0.002311	2.15e-09
SL000474	IL-16	Interleukin-16	Q14005	0.009815	0.001607	2.27e-09
SL009412	DKK3	Dickkopf-related protein 3	Q9UBP4	0.008927	0.001464	2.34e-09
SL012386	C1QRF	C1q-related factor	O75973	0.007028	0.001154	2.47e-09
SL019372	CASQ1	Calsequestrin-1	P31415	-0.0046699	0.0007666	2.47e-09
SL016423	OST48	Dolichyl-diphosphooligosaccharide--protein glycosyltransferase 48 kDa subunit	P39656	0.007191	0.00118	2.48e-09
SL004357	Myostatin	Growth/differentiation factor 8	O14793	-0.0054018	0.0008872	2.52e-09
SL002755	PAPP-A	Pappalysin-1	Q13219	0.013951	0.002293	2.57e-09
SL002782	Adrenomedullin	Adrenomedullin	P35318	0.006253	0.001029	2.74e-09
SL002086	Ficolin-3	Ficolin-3	O75636	-0.007935	0.001308	2.88e-09
SL020925	CRBB1	Beta-crystallin B1	P53674	0.008259	0.001365	3.06e-09
SL014070	SLIK5	SLIT and NTRK-like protein 5	O94991	0.008936	0.001476	3.07e-09
SL012761	UCN3	Urocortin-3	Q969E3	0.009407	0.001555	3.15e-09
SL004458	Elafin	Elafin	P19957	0.015412	0.002552	3.32e-09
SL014028	ENTP5	Ectonucleoside triphosphate diphosphohydrolase 5	O75356	-0.008072	0.001337	3.37e-09
SL012771	XTP3B	Endoplasmic reticulum lectin 1	Q96DZ1	0.007414	0.001228	3.46e-09
SL018998	MANS1	MANSC domain-containing protein 1	Q9H8J5	0.008238	0.001367	3.51e-09
SL012454	ISK7	Serine protease inhibitor Kazal-type 7	P58062	0.011019	0.001827	3.53e-09
SL018771	RM21	39S ribosomal protein L21, mitochondrial	Q7Z2W9	-0.009721	0.001613	3.57e-09
SL004914	PPase	Inorganic pyrophosphatase	Q15181	-0.009069	0.001507	3.83e-09
SL020295	DCP1A	mRNA-decapping enzyme 1A	Q9NPI6	0.007403	0.001231	3.85e-09
SL002519	ERBB3	Receptor tyrosine-protein kinase erbB-3	P21860	-0.006628	0.001104	4.11e-09
SL019414	CR3L4	Cyclic AMP-responsive element-binding protein 3-like protein 4	Q8TEY5	0.00758	0.001263	4.17e-09
SL007942	CO6A2	Collagen alpha-2(VI) chain	P12110	0.0044971	0.0007496	4.29e-09
SL002694	Keratin 20	Keratin, type I cytoskeletal 20	P35900	0.012851	0.002143	4.31e-09
SL017588	LRP11	Low-density lipoprotein receptor-related protein 11	Q86VZ4	0.011507	0.001925	4.66e-09
SL005196	LSAMP	Limbic system-associated membrane protein	Q13449	0.0058449	0.0009786	4.8e-09
SL005216	Siglec-5	Sialic acid-binding Ig-like lectin 5	O15389	0.016185	0.002717	5.35e-09
SL018288	MDM1	Nuclear protein MDM1	Q8TC05	0.0043068	0.0007267	6.44e-09
SL012449	WNT3A	Protein Wnt-3a	P56704	-0.009495	0.001612	7.82e-09
SL008102	MDHC	Malate dehydrogenase, cytoplasmic	P40925	-0.009806	0.001665	7.91e-09
SL019788	GBRL1	Gamma-aminobutyric acid receptor-associated protein-like 1	Q9H0R8	0.005965	0.001016	8.79e-09
SL003340	YKL-40	Chitinase-3-like protein 1	P36222	0.035871	0.006123	9.02e-09
SL011102	RPN1	Dolichyl-diphosphooligosaccharide--protein glycosyltransferase subunit 1	P04843	0.011708	0.001998	9.2e-09
SL005059	TGF-b R III	Transforming growth factor beta receptor type 3	Q03167	0.006348	0.001085	9.43e-09
SL007039	CSDE1	Cold shock domain-containing protein E1	O75534	-0.007032	0.0012	9.47e-09
SL003846	sPLA(2)-XIII	Group XIIB secretory phospholipase A2-like protein	Q9BX93	-0.008896	0.00152	9.58e-09
SL005153	CNTFR alpha	Ciliary neurotrophic factor receptor subunit alpha	P26992	0.006651	0.001137	9.7e-09
SL016969	CSRP3	Cysteine and glycine-rich protein 3	P50461	0.010482	0.001793	9.76e-09
SL004304	STX1a	Syntaxin-1A	Q16623	0.008244	0.001412	1.02e-08
SL001737	STRATIFIN	14-3-3 protein sigma	P31947	0.010538	0.001808	1.1e-08
SL005160	ESAM	Endothelial cell-selective adhesion molecule	Q96AP7	0.007412	0.001272	1.11e-08
SL012791	GNPTG	N-acetylglucosamine-1-phosphotransferase subunit gamma	Q9UJJ9	0.0038865	0.0006671	1.11e-08
SL007096	F16P1	Fructose-1,6-bisphosphatase 1	P09467	-0.014642	0.002517	1.16e-08
SL005430	SECTM1	Secreted and transmembrane protein 1	Q8WVN6	0.00619	0.001065	1.2e-08
SL009198	Prolylcarboxypeptidase	Lysosomal Pro-X carboxypeptidase	P42785	-0.008318	0.001433	1.26e-08
SL003167	BLC	C-X-C motif chemokine 13	O43927	0.010383	0.001795	1.43e-08
SL008382	CYTD	Cystatin-D	P28325	0.01853	0.003208	1.44e-08
SL005005	Tenascin-X	Tenascin-X	P22105	-0.007166	0.001241	1.46e-08
SL013714	PPM1D	Protein phosphatase 1D	O15297	-0.0050721	0.0008777	1.48e-08
SL011769	AN32B	Acidic leucine-rich nuclear phosphoprotein 32 family member B	Q92688	0.007201	0.001246	1.49e-08
SL014875	TRA2B	Transformer-2 protein homolog beta	P62995	0.009974	0.001727	1.49e-08
SL007151	GPDA	Glycerol-3-phosphate dehydrogenase [NAD(+)], cytoplasmic	P21695	-0.0131	0.002278	1.7e-08
SL011692	PFD2	Prefoldin subunit 2	Q9UHV9	0.0047375	0.0008292	2.12e-08
SL010468	RGMB	RGM domain family member B	Q6NW40	0.005839	0.001023	2.13e-08
SL004844	EphA5	Ephrin type-A receptor 5	P54756	0.006715	0.001178	2.21e-08
SL010966	CSN2	COP9 signalosome complex subunit 2	P61201	-0.007467	0.00131	2.22e-08
SL000002	VEGF	Vascular endothelial growth factor A	P15692	0.0052195	0.0009189	2.48e-08
SL002560	Siglec-5	Sialic acid-binding Ig-like lectin 5	O15389	0.015058	0.002653	2.55e-08
SL007674	LY9	T-lymphocyte surface antigen Ly-9	Q9HBG7	0.009426	0.001667	2.86e-08
SL017460	IGLO5	IgLON family member 5	A6NGN9	0.008519	0.001508	2.88e-08
SL018410	NLGN1	Neuroligin-1	Q8N2Q7	0.008244	0.001458	2.9e-08
SL017108	NOE1	Noelin	Q99784	0.007909	0.001399	2.94e-08
SL003655	Transketolase	Transketolase	P29401	-0.010146	0.001799	3.07e-08
SL007950	ODPX	Pyruvate dehydrogenase protein X component, mitochondrial	O00330	0.007608	0.001352	3.28e-08
SL006397	NRP1	Neuropilin-1	O14786	0.006419	0.001142	3.38e-08
SL011502	CALCB	Calcitonin gene-related peptide 2	P10092	0.008393	0.001491	3.39e-08
SL004980	JTB	Protein JTB	O76095	0.005999	0.001067	3.5e-08
SL004911	Calponin-1	Calponin-1	P51911	0.005728	0.001021	3.65e-08
SL007503	LRP10	Low-density lipoprotein receptor-related protein 10	Q7Z4F1	0.006313	0.001127	3.77e-08
SL014270	CLM6	CMRF35-like molecule 6	Q08708	0.008123	0.001451	3.8e-08
SL005491	OBCAM	Opioid-binding protein/cell adhesion molecule	Q14982	0.007897	0.001413	4.01e-08
SL003022	a1-Microglobulin	Alpha-1-microglobulin	P02760	0.006887	0.001233	4.09e-08
SL008810	NEGR1	Neuronal growth regulator 1	Q7Z3B1	0.0053645	0.0009611	4.16e-08
SL008641	GLU2B	Glucosidase 2 subunit beta	P14314	0.006757	0.00121	4.18e-08
SL009033	CM35H	CMRF35-like molecule 8	Q9UGN4	0.009941	0.001782	4.27e-08
SL010800	LANC1	LanC-like protein 1	O43813	-0.013195	0.002364	4.27e-08
SL012438	REG1B	Lithostathine-1-beta	P48304	0.012051	0.002163	4.45e-08
SL004740	Pregnancy zone protein	Pregnancy zone protein	P20742	0.035541	0.006377	4.59e-08
SL020163	S35G2	Solute carrier family 35 member G2	Q8TBE7	-0.014752	0.002653	4.72e-08
SL018077	NEUFC	Neuferricin	Q8WUJ1	0.0059134	0.0010647	4.91e-08
SL007207	TSP4	Thrombospondin-4	P35443	0.008055	0.001451	4.92e-08
SL007665	GREM2	Gremlin-2	Q9H772	0.006739	0.001215	5.07e-08
SL020907	CPLX1	Complexin-1	O14810	0.008117	0.001464	5.23e-08
SL009349	FSTL1	Follistatin-related protein 1	Q12841	0.0043646	0.0007886	5.32e-08
SL007377	STX4	Syntaxin-4	Q12846	0.01246	0.00225	5.44e-08
SL003301	Ck-b-8-1	Ck-beta-8-1	P55773	0.009497	0.001717	5.46e-08
SL014768	KAP1	cAMP-dependent protein kinase type I-beta regulatory subunit	P31321	0.008626	0.001557	5.47e-08
SL017261	LECT2	Leukocyte cell-derived chemotaxin-2	O14960	-0.010791	0.001951	5.51e-08
SL003648	Rab GDP dissociation inhibitor beta	Rab GDP dissociation inhibitor beta	P50395	-0.010403	0.001881	5.54e-08
SL004015	TAFI	Carboxypeptidase B2	Q96IY4	-0.0043542	0.0007889	5.83e-08
SL018474	ADH4	Alcohol dehydrogenase 4	P08319	-0.016557	0.003	5.85e-08
SL019753	FKBP6	Inactive peptidyl-prolyl cis-trans isomerase FKBP6	O75344	-0.008187	0.001486	6.11e-08
SL008933	PARK7	Protein DJ-1	Q99497	-0.011102	0.002018	6.47e-08
SL019368	CHC10	Coiled-coil-helix-coiled-coil-helix domain-containing protein 10, mitochondrial	Q8WYQ3	0.007159	0.001302	6.76e-08
SL007696	C1QR1	Complement component C1q receptor	Q9NPY3	0.006373	0.001164	7.32e-08
SL019158	T23O	Tryptophan 2,3-dioxygenase	P48775	-0.007372	0.001347	7.48e-08
SL007604	DB118	Beta-defensin 118	Q96PH6	-0.0032739	0.0005978	7.54e-08
SL006679	TITIN	Titin	Q8WZ42	0.006739	0.00123	7.57e-08
SL018696	BDP1	Transcription factor TFIIIB component B'' homolog	A6H8Y1	-0.005848	0.00107	7.83e-08
SL008179	RHG01	Rho GTPase-activating protein 1	Q07960	0.006786	0.001242	7.89e-08
SL008136	ATPK	ATP synthase subunit f, mitochondrial	P56134	-0.007525	0.001381	8.56e-08
SL004467	protein Z inhibitor	Protein Z-dependent protease inhibitor	Q9UK55	-0.009331	0.001713	8.63e-08
SL004803	nectin-4	Nectin-4	Q96NY8	0.006072	0.001114	8.65e-08
SL014228	SLAF6	SLAM family member 6	Q96DU3	0.005534	0.001016	8.85e-08
SL008875	PGRC1	Membrane-associated progesterone receptor component 1	O00264	0.007251	0.001332	8.91e-08
SL012852	CBLN4	Cerebellin-4	Q9NTU7	-0.007847	0.001447	9.69e-08
SL019191	NXT1	NTF2-related export protein 1	Q9UKK6	0.0060482	0.0011147	9.77e-08
SL012822	BSSP4	Brain-specific serine protease 4	Q9GZN4	0.007518	0.001388	1e-07
SL003755	Mcl-1	Induced myeloid leukemia cell differentiation protein Mcl-1	Q07820	0.008776	0.001621	1.04e-07
SL012395	NET1	Netrin-1	O95631	0.00742	0.001375	1.14e-07
SL011179	CAN2	Calpain-2 catalytic subunit	P17655	0.008641	0.001604	1.18e-07
SL012611	VITRN	Vitrin	Q6UXI7	0.007575	0.001407	1.22e-07
SL013063	SMD3	Small nuclear ribonucleoprotein Sm D3	P62318	-0.005248	0.000975	1.23e-07
SL007231	GLP1R	Glucagon-like peptide 1 receptor	P43220	-0.0037587	0.0006988	1.27e-07
SL019671	EGFLA	Pikachurin	Q63HQ2	0.007796	0.001452	1.29e-07
SL005288	PPase 2	Inorganic pyrophosphatase 2, mitochondrial	Q9H2U2	-0.0040753	0.0007588	1.3e-07
SL017289	PolyUbiquitin K48	PolyUbiquitin K48-linked	P0CG47	-0.01387	0.002584	1.31e-07
SL021540	KLOTB	Beta-klotho	Q86Z14	-0.009741	0.001817	1.34e-07
SL017963	DRB3	HLA class II histocompatibility antigen, DR beta 3 chain	P79483	-0.006824	0.001274	1.36e-07
SL019540	MYSM1	Histone H2A deubiquitinase MYSM1	Q5VVJ2	-0.0045687	0.0008547	1.47e-07
SL004296	Myokinase, human	Adenylate kinase isoenzyme 1	P00568	-0.015425	0.002888	1.49e-07
SL000247	6-Phosphogluconate dehydrogenase	6-phosphogluconate dehydrogenase, decarboxylating	P52209	-0.020354	0.003829	1.72e-07
SL014292	SIG14	Sialic acid-binding Ig-like lectin 14	Q08ET2	0.01042	0.001968	1.92e-07
SL007328	JAG1	Protein jagged-1	P78504	0.006978	0.001321	2e-07
SL007295	CAD15	Cadherin-15	P55291	-0.005788	0.001096	2.06e-07
SL016506	CHP1	Calcineurin B homologous protein 1	Q99653	0.0050268	0.0009518	2.09e-07
SL000447	H-ras (WT)	GTPase HRas	P01112	-0.0042534	0.0008062	2.09e-07
SL015568	MARCKSL1	MARCKS-related protein	P49006	0.005284	0.001002	2.14e-07
SL000019	Apo A-I	Apolipoprotein A-I	P02647	-0.005462	0.001036	2.16e-07
SL020149	F1712	Protein FAM171A2	A8MVW0	-0.0033863	0.0006428	2.19e-07
SL013510	CECR1	Adenosine deaminase CECR1	Q9NZK5	0.012778	0.002429	2.26e-07
SL012743	PACAP	Marginal zone B- and B1-cell-specific protein	Q8WU39	0.011165	0.002123	2.28e-07
SL002505	ANP	Atrial natriuretic factor	P01160	0.006617	0.00126	2.42e-07
SL004350	IL-17B	Interleukin-17B	Q9UHF5	-0.0030939	0.0005897	2.47e-07
SL018265	SPAT9	Spermatogenesis-associated protein 9	Q9BWV2	0.009991	0.001903	2.48e-07
SL012858	GALP	Galanin-like peptide	Q9UBC7	-0.005409	0.001033	2.62e-07
SL019951	ARHG2	Rho guanine nucleotide exchange factor 2	Q92974	-0.0048417	0.0009257	2.66e-07
SL004250	IL-12 p40	Interleukin-12 subunit beta	P29460	0.01076	0.002058	2.67e-07
SL008617	K0174	IST1 homolog	P53990	-0.009837	0.001885	2.77e-07
SL000645	MMP-10	Stromelysin-2	P09238	0.01122	0.00215	2.77e-07
SL000573	SAP	Serum amyloid P-component	P02743	-0.005522	0.001058	2.77e-07
SL006317	FJX1	Four-jointed box protein 1	Q86VR8	0.007848	0.001504	2.82e-07
SL015308	NDRG3	Protein NDRG3	Q9UGV2	0.0048553	0.0009314	2.96e-07
SL000006	PAI-1	Plasminogen activator inhibitor 1	P05121	-0.018558	0.003569	3.03e-07
SL011173	ARLY	Argininosuccinate lyase	P04424	-0.01441	0.00277	3.09e-07
SL020948	RT4I1	Reticulon-4-interacting protein 1, mitochondrial	Q8WWV3	0.005411	0.001041	3.16e-07
SL008760	SLIK1	SLIT and NTRK-like protein 1	Q96PX8	0.008765	0.001689	3.23e-07
SL003733	SMAC	Diablo homolog, mitochondrial	Q9NR28	0.005871	0.001132	3.27e-07
SL019420	ATF6B	Cyclic AMP-dependent transcription factor ATF-6 beta	Q99941	-0.005393	0.00104	3.36e-07
SL000649	Vimentin	Vimentin	P08670	0.006283	0.001213	3.47e-07
SL018364	IQCF1	IQ domain-containing protein F1	Q8N6M8	-0.006939	0.001342	3.57e-07
SL005102	SHBG	Sex hormone-binding globulin	P04278	0.013726	0.002656	3.58e-07
SL010958	RPIA	Ribose-5-phosphate isomerase	P49247	-0.009416	0.001824	3.73e-07
SL006482	GPV	Platelet glycoprotein V	P40197	-0.01047	0.002029	3.75e-07
SL005574	Aminoacylase-1	Aminoacylase-1	Q03154	-0.015322	0.002969	3.8e-07
SL007288	INHBC	Inhibin beta C chain	P55103	-0.008283	0.001606	3.82e-07
SL014091	SORC2	VPS10 domain-containing receptor SorCS2	Q96PQ0	-0.01403	0.00272	3.83e-07
SL009074	NTRI	Neurotrimin	Q9P121	0.00789	0.001532	3.95e-07
SL012561	REG4	Regenerating islet-derived protein 4	Q9BYZ8	0.01069	0.002077	4.02e-07
SL005184	IL-23	Interleukin-23	P29460|Q9NPF7	0.009676	0.001882	4.11e-07
SL020207	ORN	Oligoribonuclease, mitochondrial	Q9Y3B8	-0.009608	0.001868	4.12e-07
SL006542	FCN2	Ficolin-2	Q15485	-0.009444	0.001838	4.25e-07
SL013037	LAP2B	Lamina-associated polypeptide 2, isoforms beta/gamma	P42167	0.009828	0.001919	4.57e-07
SL018106	SYN3	Synapsin-3	O14994	-0.0029833	0.0005834	4.83e-07
SL004851	ALK-1	Serine/threonine-protein kinase receptor R3	P37023	0.005236	0.001024	4.84e-07
SL004490	TLR1	Toll-like receptor 1	Q15399	-0.0047516	0.0009303	4.97e-07
SL000428	FSH	Follicle stimulating hormone	P01215|P01225	0.022481	0.004408	5.07e-07
SL010382	Spinesin	Transmembrane protease serine 5	Q9H3S3	-0.0045979	0.0009023	5.27e-07
SL021343	ADPRH	[Protein ADP-ribosylarginine] hydrolase	P54922	-0.0056977	0.0011195	5.43e-07
SL014572	LST1	Leukocyte-specific transcript 1 protein	O00453	0.006981	0.001375	5.72e-07
SL000591	TIMP-1	Metalloproteinase inhibitor 1	P01033	0.005853	0.001153	5.74e-07
SL020995	MLF1	Myeloid leukemia factor 1	P58340	-0.0049687	0.0009797	5.81e-07
SL016455	LRC32	Leucine-rich repeat-containing protein 32	Q14392	0.0066578	0.0013122	5.82e-07
SL018448	PACA	Pituitary adenylate cyclase-activating polypeptide	P18509	-0.0043523	0.0008574	5.95e-07
SL006092	Secretoglobin family 3A member 1	Secretoglobin family 3A member 1	Q96QR1	0.014719	0.002907	6.04e-07
SL020978	GBRAP	Gamma-aminobutyric acid receptor-associated protein	O95166	0.005459	0.001078	6.1e-07
SL021005	HIF1N	Hypoxia-inducible factor 1-alpha inhibitor	Q9NWT6	-0.0034977	0.0006907	6.17e-07
SL005851	Keratin-1	Keratin, type II cytoskeletal 1	P04264	0.00995	0.001965	6.17e-07
SL005193	JAM-B	Junctional adhesion molecule B	P57087	0.0056864	0.0011235	6.22e-07
SL005848	Radixin	Radixin	P35241	-0.009128	0.001806	6.36e-07
SL012396	ANGL1	Angiopoietin-related protein 1	O95841	0.0046634	0.0009231	6.4e-07
SL012751	REL3	Relaxin-3	Q8WXF3	-0.0035308	0.0006987	6.44e-07
SL003804	ERRalpha	Steroid hormone receptor ERR1	P11474	0.0028595	0.0005661	6.57e-07
SL011809	XTP3A	dCTP pyrophosphatase 1	Q9H773	0.007972	0.001581	6.77e-07
SL019894	PIWL1	Piwi-like protein 1	Q96J94	-0.005845	0.00116	7.03e-07
SL004535	HBD-4	Beta-defensin 104	Q8WTQ1	-0.009155	0.001817	7.12e-07
SL019041	MANS4	MANSC domain-containing protein 4	A6NHS7	0.009749	0.001938	7.15e-07
SL006528	SEPR	Prolyl endopeptidase FAP	Q12884	-0.005943	0.0011836	7.47e-07
SL016517	HDHD2	Haloacid dehalogenase-like hydrolase domain-containing protein 2	Q9H0R4	-0.011277	0.002246	7.52e-07
SL012589	CF126	Colipase-like protein 2	Q6UWE3	-0.006966	0.001391	7.9e-07
SL010851	UT1	Urea transporter 1	Q13336	-0.0041782	0.0008339	7.94e-07
SL017420	CX048	Cancer/testis antigen 55	Q8WUE5	-0.0046648	0.0009317	8.14e-07
SL000347	CBG	Corticosteroid-binding globulin	P08185	-0.0045024	0.0008994	8.38e-07
SL008646	CBPM	Carboxypeptidase M	P14384	-0.006629	0.001327	8.52e-07
SL016402	PRPS2	Ribose-phosphate pyrophosphokinase 2	P11908	-0.009194	0.001843	8.89e-07
SL008563	UB2V1	Ubiquitin-conjugating enzyme E2 variant 1	Q13404	-0.010817	0.002177	9.7e-07
SL018363	UNC5A	Netrin receptor UNC5A	Q6ZN44	0.005371	0.001081	9.88e-07
SL019954	GEM	GTP-binding protein GEM	P55040	-0.009986	0.002012	9.95e-07
SL007095	DHPR	Dihydropteridine reductase	P09417	-0.007439	0.001499	1.01e-06
SL019064	RUFY1	RUN and FYVE domain-containing protein 1	Q96T51	-0.005916	0.001192	1.01e-06
SL005289	Metaxin-2	Metaxin-2	O75431	-0.0038425	0.0007748	1.03e-06
SL013060	SUMO2	Small ubiquitin-related modifier 2	P61956	0.00942	0.001902	1.05e-06
SL000342	Catalase	Catalase	P04040	-0.016957	0.003428	1.07e-06
SL016566	DRAK2	Serine/threonine-protein kinase 17B	O94768	-0.006657	0.001345	1.07e-06
SL014470	BCAR3	Breast cancer anti-estrogen resistance protein 3	O75815	-0.0043929	0.0008878	1.08e-06
SL004827	S100A6	Protein S100-A6	P06703	-0.012174	0.002464	1.1e-06
SL017270	CNPY3	Protein canopy homolog 3	Q9BT09	0.012586	0.002546	1.13e-06
SL004747	ApoM	Apolipoprotein M	O95445	-0.007404	0.0015	1.14e-06
SL012538	ARMEL	Cerebral dopamine neurotrophic factor	Q49AH0	0.00619	0.001254	1.14e-06
SL004556	DAF	Complement decay-accelerating factor	P08174	0.005552	0.001125	1.15e-06
SL004726	CD97	CD97 antigen	P48960	0.006855	0.00139	1.16e-06
SL005207	NKp46	Natural cytotoxicity triggering receptor 1	O76036	0.006929	0.001405	1.17e-06
SL008624	PSB1	Proteasome subunit beta type-1	P20618	0.007852	0.001593	1.17e-06
SL017996	SDF2L	Stromal cell-derived factor 2-like protein 1	Q9HCN8	0.005416	0.001102	1.28e-06
SL012472	PRRP	Prolactin-releasing peptide	P81277	-0.005312	0.001082	1.29e-06
SL018490	SIG12	Sialic acid-binding Ig-like lectin 12	Q96PQ1	-0.009274	0.001888	1.29e-06
SL008781	SEZ6L	Seizure 6-like protein	Q9BYH1	0.00547	0.001114	1.3e-06
SL019468	RN146	E3 ubiquitin-protein ligase RNF146	Q9NTX7	-0.003472	0.0007076	1.32e-06
SL012469	GPC5	Glypican-5	P78333	-0.008604	0.001757	1.38e-06
SL008480	ACBP	Acyl-CoA-binding protein	P07108	0.007407	0.001516	1.44e-06
SL004812	Triosephosphate isomerase	Triosephosphate isomerase	P60174	-0.010212	0.002092	1.48e-06
SL008037	HEM2	Delta-aminolevulinic acid dehydratase	P13716	-0.013439	0.002754	1.49e-06
SL000558	Prothrombin	Prothrombin	P00734	-0.0043302	0.0008877	1.51e-06
SL000249	a1-Antitrypsin	Alpha-1-antitrypsin	P01009	0.006159	0.001264	1.54e-06
SL006491	BIEA	Biliverdin reductase A	P53004	-0.011753	0.002412	1.54e-06
SL020967	SIAS	Sialic acid synthase	Q9NR45	-0.009506	0.001963	1.79e-06
SL019676	RRFM	Ribosome-recycling factor, mitochondrial	Q96E11	-0.0038522	0.0007957	1.8e-06
SL012846	CRAC1	Cartilage acidic protein 1	Q9NQ79	0.008415	0.001741	1.85e-06
SL014971	TRYB1	Tryptase beta-1	Q15661	0.009782	0.002023	1.86e-06
SL008080	BLVRB	Flavin reductase (NADPH)	P30043	-0.012738	0.002637	1.87e-06
SL020085	SNG3	Synaptogyrin-3	O43761	-0.003313	0.0006849	1.87e-06
SL014839	SMTN	Smoothelin	P53814	0.0131	0.002713	1.91e-06
SL005262	PNP	Purine nucleoside phosphorylase	P00491	-0.011771	0.002443	2e-06
SL020093	IQCF3	IQ domain-containing protein F3	P0C7M6	-0.005061	0.001051	2.03e-06
SL006992	MATN3	Matrilin-3	O15232	0.00877	0.001821	2.04e-06
SL006830	complement factor H-related 5	Complement factor H-related protein 5	Q9BXR6	-0.005578	0.001159	2.05e-06
SL019967	KCNF1	Potassium voltage-gated channel subfamily F member 1	Q9H3M0	-0.00331	0.0006875	2.06e-06
SL010935	KPRB	Phosphoribosyl pyrophosphate synthase-associated protein 2	O60256	-0.011564	0.002406	2.12e-06
SL005694	Peroxiredoxin-6	Peroxiredoxin-6	P30041	-0.0100356	0.0020903	2.17e-06
SL010471	Testican-2	Testican-2	Q92563	-0.007725	0.001609	2.17e-06
SL018037	FAIM1	Fas apoptotic inhibitory molecule 1	Q9NVQ4	0.007622	0.001588	2.19e-06
SL017110	C1GLC	C1GALT1-specific chaperone 1	Q96EU7	-0.0040059	0.0008354	2.23e-06
SL000252	a2-Macroglobulin	Alpha-2-macroglobulin	P01023	0.007174	0.001496	2.24e-06
SL008303	RAB1B	Ras-related protein Rab-1B	Q9H0U4	-0.011641	0.002436	2.41e-06
SL008046	CBR1	Carbonyl reductase [NADPH] 1	P16152	0.010665	0.002232	2.43e-06
SL010883	PMGE	Bisphosphoglycerate mutase	P07738	-0.018524	0.00389	2.6e-06
SL010391	WFKN2	WAP, Kazal, immunoglobulin, Kunitz and NTR domain-containing protein 2	Q8TEU8	0.007887	0.001657	2.62e-06
SL004693	Nectin-2	Nectin-2	Q92692	0.005984	0.001258	2.69e-06
SL001728	PDGFRA	Platelet-derived growth factor receptor alpha	P16234	0.005142	0.001082	2.75e-06
SL018348	CL070	Single-pass membrane and coiled-coil domain-containing protein 2	A6NFE2	-0.0033255	0.0006997	2.8e-06
SL010950	DCNL1	DCN1-like protein 1	Q96GG9	-0.006259	0.001319	2.81e-06
SL010288	Carbonic anhydrase 6	Carbonic anhydrase 6	P23280	-0.017236	0.003638	2.91e-06
SL008937	RNT2	Ribonuclease T2	O00584	0.00724	0.001529	2.99e-06
SL008557	ARL8B	ADP-ribosylation factor-like protein 8B	Q9NVJ2	-0.0029822	0.0006295	3.01e-06
SL013793	BLK	Tyrosine-protein kinase BLK	P51451	-0.0029136	0.0006158	3.07e-06
SL008839	GTPB9	Obg-like ATPase 1	Q9NTK5	-0.01005	0.00213	3.22e-06
SL008667	BGLR	Beta-glucuronidase	P08236	-0.01368	0.0029	3.23e-06
SL012352	LAD1	Ladinin-1	O00515	-0.003044	0.0006452	3.25e-06
SL000049	Protein S	Vitamin K-dependent protein S	P07225	-0.005604	0.001187	3.25e-06
SL003190	MIP-5	C-C motif chemokine 15	Q16663	0.006757	0.001434	3.35e-06
SL012704	SUMF1	Sulfatase-modifying factor 1	Q8NBK3	0.007407	0.0015742	3.44e-06
SL011048	ANTR2	Anthrax toxin receptor 2	P58335	-0.008591	0.001827	3.45e-06
SL020277	PURA1	Adenylosuccinate synthetase isozyme 1	Q8N142	-0.009864	0.002098	3.49e-06
SL020306	MAGI2	Membrane-associated guanylate kinase, WW and PDZ domain-containing protein 2	Q86UL8	0.004856	0.001033	3.51e-06
SL003820	FADD	FAS-associated death domain protein	Q13158	-0.005258	0.001119	3.53e-06
SL008942	SIRB1	Signal-regulatory protein beta-1	O00241	0.015045	0.003214	3.8e-06
SL016438	EPHB1	Ephrin type-B receptor 1	P54762	0.006527	0.001394	3.82e-06
SL018388	STML1	Stomatin-like protein 1	Q9UBI4	-0.005566	0.001194	4.14e-06
SL019524	PRKN2	E3 ubiquitin-protein ligase parkin	O60260	-0.004901	0.001052	4.22e-06
SL004338	FGF-20	Fibroblast growth factor 20	Q9NP95	-0.0035777	0.0007683	4.3e-06
SL017429	CPN2	Carboxypeptidase N subunit 2	P22792	-0.005787	0.001244	4.39e-06
SL012631	MAMC2	MAM domain-containing protein 2	Q7Z304	-0.0035726	0.0007682	4.42e-06
SL004153	M-CSF R	Macrophage colony-stimulating factor 1 receptor	P07333	0.006715	0.001446	4.53e-06
SL004440	cubilin	cubilin	O60494	-0.0031661	0.0006816	4.59e-06
SL003643	Glutathione S-transferase Pi	Glutathione S-transferase P	P09211	0.008897	0.001918	4.63e-06
SL008216	NDUA5	NADH dehydrogenase [ubiquinone] 1 alpha subcomplex subunit 5	Q16718	-0.003459	0.000745	4.63e-06
SL000325	C9	Complement component C9	P02748	0.004904	0.001059	4.79e-06
SL018600	TOIP1	Torsin-1A-interacting protein 1	Q5JTV8	0.007679	0.00166	4.9e-06
SL009054	NRX1B	Neurexin-1-beta	P58400	0.0037438	0.0008102	5.07e-06
SL000337	Calpain I	Calpain I	P07384|P04632	-0.009258	0.002005	5.11e-06
SL019731	TEAD4	Transcriptional enhancer factor TEF-3	Q15561	0.0030293	0.0006565	5.27e-06
SL019890	TPPP2	Tubulin polymerization-promoting protein family member 2	P59282	0.007497	0.001628	5.37e-06
SL010920	GSH0	Glutamate--cysteine ligase regulatory subunit	P48507	-0.013691	0.002974	5.46e-06
SL010876	GLTD2	Glycolipid transfer protein domain-containing protein 2	A6NH11	-0.006841	0.001488	5.57e-06
SL009217	galactosidase, alpha	Alpha-galactosidase A	P06280	-0.0042454	0.0009231	5.62e-06
SL011202	SNAA	Alpha-soluble NSF attachment protein	P54920	-0.010451	0.002274	5.64e-06
SL014720	OXDA	D-amino-acid oxidase	P14920	-0.0041726	0.0009071	5.66e-06
SL003302	MPIF-1	C-C motif chemokine 23	P55773	0.006939	0.001512	5.8e-06
SL013736	THA	Thyroid hormone receptor alpha	P10827	-0.004736	0.001032	5.83e-06
SL010983	UBP14	Ubiquitin carboxyl-terminal hydrolase 14	P54578	-0.014098	0.003073	5.86e-06
SL013039	RANG	Ran-specific GTPase-activating protein	P43487	-0.007907	0.001724	5.88e-06
SL010449	Carbonic Anhydrase X	Carbonic anhydrase-related protein 10	Q9NS85	-0.007572	0.001652	5.94e-06
SL020132	NP1L2	Nucleosome assembly protein 1-like 2	Q9ULW6	-0.0034234	0.0007466	5.94e-06
SL019418	AQP4	Aquaporin-4	P55087	-0.0032139	0.0007006	5.95e-06
SL012781	F19A4	Protein FAM19A4	Q96LR4	-0.0025981	0.0005663	6e-06
SL012999	GLRX3	Glutaredoxin-3	O76003	-0.012052	0.002633	6.12e-06
SL011069	Marapsin	Serine protease 27	Q9BQR3	0.007178	0.001569	6.26e-06
SL010250	Stress-induced-phosphoprotein 1	Stress-induced-phosphoprotein 1	P31948	-0.010075	0.002205	6.39e-06
SL013277	SRA1	Steroid receptor RNA activator 1	Q9HD15	0.006476	0.001422	6.9e-06
SL008066	MYP0	Myelin protein P0	P25189	0.007821	0.001721	7.13e-06
SL018482	QSOX2	Sulfhydryl oxidase 2	Q6ZRP7	-0.009014	0.001987	7.39e-06
SL009095	GUAD	Guanine deaminase	Q9Y2T3	-0.0042427	0.0009358	7.52e-06
SL000316	C4	Complement C4	P0C0L4|P0C0L5	-0.006999	0.001544	7.63e-06
SL004335	FGF-17	Fibroblast growth factor 17	O60258	-0.002595	0.000573	7.7e-06
SL017638	LGR5	Leucine-rich repeat-containing G-protein coupled receptor 5	O75473	-0.004727	0.001044	7.79e-06
SL005403	Lectin, mannose-binding 2	Vesicular integral-membrane protein VIP36	Q12907	-0.009661	0.002138	8.03e-06
SL018318	SLAF1	Signaling lymphocytic activation molecule	Q13291	0.005931	0.001313	8.13e-06
SL017103	TIGIT	T-cell immunoreceptor with Ig and ITIM domains	Q495A1	0.006307	0.001396	8.22e-06
SL012570	ISK52	Serine protease inhibitor Kazal-type 14	Q6IE38	0.005633	0.001248	8.23e-06
SL004212	Calpactin I light chain	Protein S100-A10	P60903	-0.004141	0.000918	8.34e-06
SL004558	EMBP	Bone marrow proteoglycan	P13727	0.005426	0.001203	8.35e-06
SL008822	EMR2	Adhesion G protein-coupled receptor E2	Q9UHX3	0.007787	0.001727	8.37e-06
SL010458	Endocan	Endothelial cell-specific molecule 1	Q9NQ30	0.007047	0.001563	8.43e-06
SL000592	TIMP-2	Metalloproteinase inhibitor 2	P16035	0.004135	0.0009175	8.5e-06
SL017967	CD72	B-cell differentiation antigen CD72	P21854	0.005075	0.001127	8.63e-06
SL012361	ATS3	A disintegrin and metalloproteinase with thrombospondin motifs 3	O15072	-0.0032	0.000711	8.8e-06
SL001751	TATI	Serine protease inhibitor Kazal-type 1	P00995	0.004633	0.001031	9.15e-06
SL014090	SORC1	VPS10 domain-containing receptor SorCS1	Q8WY21	0.00488	0.001087	9.26e-06
SL008098	RS19	40S ribosomal protein S19	P39019	-0.007609	0.001696	9.38e-06
SL010628	GOLM1	Golgi membrane protein 1	Q8NBJ4	0.009404	0.002099	9.46e-06
SL008967	SHPS1	Tyrosine-protein phosphatase non-receptor type substrate 1	P78324	0.010431	0.002327	9.66e-06
SL013388	PTK7	Inactive tyrosine-protein kinase 7	Q13308	0.004746	0.00106	9.69e-06
SL004734	Myosin light chain 1	Myosin light chain 3	P08590	0.017134	0.003829	9.84e-06
SL020143	TCEA2	Transcription elongation factor A protein 2	Q15560	-0.0031388	0.0007013	9.88e-06
SL014751	G0S2	G0/G1 switch protein 2	P27469	-0.0043859	0.0009799	9.89e-06
SL019202	PRS35	Inactive serine protease 35	Q8N3Z0	-0.004553	0.001019	1.01e-05
SL018615	SCO2	Protein SCO2 homolog, mitochondrial	O43819	0.0042097	0.0009427	1.03e-05
SL004876	Kallistatin	Kallistatin	P29622	-0.0035061	0.000786	1.04e-05
SL013799	NRG3	Pro-neuregulin-3, membrane-bound isoform	P56975	0.004305	0.000965	1.05e-05
SL002528	NPS-PLA2	Phospholipase A2, membrane associated	P14555	0.008402	0.001887	1.07e-05
SL007366	APLP2	Amyloid-like protein 2	Q06481	0.006026	0.001354	1.09e-05
SL000532	ON	SPARC	P09486	-0.01459	0.003279	1.09e-05
SL000124	MMP-2	72 kDa type IV collagenase	P08253	0.005329	0.001199	1.11e-05
SL003328	Factor I	Complement factor I	P05156	-0.0027769	0.0006252	1.13e-05
SL017988	TOIP2	Torsin-1A-interacting protein 2	Q8NFQ8	0.004848	0.00109	1.13e-05
SL009424	KGP1B	cGMP-dependent protein kinase 1, beta isozyme	Q13976	-0.0030988	0.0006981	1.15e-05
SL004866	Carbonic anhydrase I	Carbonic anhydrase 1	P00915	-0.0128	0.002889	1.18e-05
SL006668	MUTED	Biogenesis of lysosome-related organelles complex 1 subunit 5	Q8TDH9	-0.0030947	0.0006982	1.19e-05
SL015259	UBE2T	Ubiquitin-conjugating enzyme E2 T	Q9NPD8	-0.0045516	0.0010271	1.19e-05
SL004737	Tropomyosin 1 alpha chain	Tropomyosin alpha-1 chain	P09493	-0.005037	0.001137	1.2e-05
SL000405	Endothelin 2	Endothelin-2	P20800	0.006155	0.001389	1.21e-05
SL012486	FGL1	Fibrinogen-like protein 1	Q08830	0.0114	0.002575	1.22e-05
SL018694	L37A2	Leucine-rich repeat-containing protein 37A2	A6NM11	-0.003382	0.0007634	1.22e-05
SL006589	VASN	Vasorin	Q6EMK4	0.0040438	0.0009141	1.22e-05
SL018548	alpha-1-antichymotrypsin complex	Alpha-1-antichymotrypsin complex	P01011	0.008998	0.002034	1.24e-05
SL003306	IL-2 sRb	Interleukin-2 receptor subunit beta	P14784	0.007263	0.001643	1.24e-05
SL015300	TMEM9	Transmembrane protein 9	Q9P0T7	-0.00499	0.00113	1.28e-05
SL005674	Retinal dehydrogenase 1	Retinal dehydrogenase 1	P00352	-0.01469	0.003329	1.29e-05
SL005172	IGFBP-6	Insulin-like growth factor-binding protein 6	P24592	0.00469	0.001063	1.3e-05
SL002763	Kallikrein 11	Kallikrein-11	Q9UBX7	0.008061	0.001829	1.32e-05
SL010628	GOLM1	Golgi membrane protein 1	Q8NBJ4	0.011002	0.002504	1.39e-05
SL008994	QORX	Quinone oxidoreductase PIG3	Q53FA7	-0.007101	0.001617	1.41e-05
SL019319	TEN2	Teneurin-2	Q9NT68	-0.006514	0.001483	1.41e-05
SL014110	SCAR5	Scavenger receptor class A member 5	Q6ZMJ2	0.008594	0.0019587	1.44e-05
SL017444	CEI	Protein CEI	Q86SI9	-0.007463	0.001702	1.45e-05
SL012108	PLCG1	1-phosphatidylinositol 4,5-bisphosphate phosphodiesterase gamma-1	P19174	-0.005452	0.001244	1.47e-05
SL008370	PCSK1	ProSAAS	Q9UHG2	0.004412	0.001008	1.53e-05
SL013198	CCD50	Coiled-coil domain-containing protein 50	Q8IVM0	0.005075	0.00116	1.54e-05
SL011810	PLXA1	Plexin-A1	Q9UIW2	0.005715	0.001307	1.55e-05
SL012636	F19A5	Protein FAM19A5	Q7Z5A7	0.0035946	0.0008222	1.56e-05
SL006066	Syntaxin-7	Syntaxin-7	O15400	0.009079	0.002081	1.61e-05
SL004460	fibulin 5	Fibulin-5	Q9UBX5	0.00595	0.001364	1.62e-05
SL004354	IL-19	Interleukin-19	Q9UHD0	-0.005967	0.001371	1.67e-05
SL017115	IFNA6	Interferon alpha-6	P05013	-0.0031509	0.0007239	1.71e-05
SL013165	HMGN1	Non-histone chromosomal protein HMG-14	P05114	-0.006253	0.001438	1.72e-05
SL005488	SPARCL1	SPARC-like protein 1	Q14515	0.005509	0.001268	1.74e-05
SL008049	FAAA	Fumarylacetoacetase	P16930	-0.006792	0.001565	1.79e-05
SL020269	SPSB1	SPRY domain-containing SOCS box protein 1	Q96BD6	-0.003527	0.0008142	1.85e-05
SL000672	ITM2A	Integral membrane protein 2A	O43736	-0.006422	0.001484	1.87e-05
SL017510	CQ078	Uncharacterized protein C17orf78	Q8N4C9	-0.004404	0.001018	1.92e-05
SL010934	PRPS1	Ribose-phosphate pyrophosphokinase 1	P60891	-0.004415	0.001021	1.92e-05
SL011448	TNR4	Tumor necrosis factor receptor superfamily member 4	P43489	0.003573	0.0008266	1.93e-05
SL018045	KI2S2	Killer cell immunoglobulin-like receptor 2DS2	P43631	0.014597	0.00338	1.94e-05
SL005200	MICB	MHC class I polypeptide-related sequence B	Q29980	0.009367	0.002168	1.94e-05
SL008177	C1QBP	Complement component 1 Q subcomponent-binding protein, mitochondrial	Q07021	-0.0028715	0.0006659	2.02e-05
SL010375	ASAH2	Neutral ceramidase	Q9NR71	-0.008462	0.001965	2.05e-05
SL010856	CB032	CB1 cannabinoid receptor-interacting protein 1	Q96F85	-0.014309	0.003322	2.05e-05
SL013834	KS6A1	Ribosomal protein S6 kinase alpha-1	Q15418	-0.008681	0.00202	2.12e-05
SL018281	PAR16	Mono [ADP-ribose] polymerase PARP16	Q8N5Y8	-0.005236	0.001218	2.12e-05
SL020157	5HT2A	5-hydroxytryptamine receptor 2A	P28223	-0.0031599	0.0007365	2.22e-05
SL009649	Catechol O-methyltransferase	Catechol O-methyltransferase	P21964	-0.006347	0.001481	2.24e-05
SL007986	TRIO	Triple functional domain protein	O75962	-0.00502	0.001171	2.26e-05
SL020944	ADH6	Alcohol dehydrogenase 6	P28332	-0.0093434	0.0021831	2.29e-05
SL005105	S100A13	Protein S100-A13	Q99584	0.014268	0.003335	2.32e-05
SL012879	INSL6	Insulin-like peptide INSL6	Q9Y581	-0.0023176	0.0005416	2.35e-05
SL018231	LIRA5	Leukocyte immunoglobulin-like receptor subfamily A member 5	A6NI73	0.006703	0.001568	2.35e-05
SL005753	Spastin	Spastin	Q9UBP0	-0.0037255	0.0008707	2.35e-05
SL004840	Apo A-V	Apolipoprotein A-V	Q6Q788	-0.01183	0.00277	2.39e-05
SL019585	S6A16	Orphan sodium- and chloride-dependent neurotransmitter transporter NTT5	Q9GZN6	-0.0034513	0.0008072	2.42e-05
SL011395	SIAT9	Lactosylceramide alpha-2,3-sialyltransferase	Q9UNP4	-0.0036297	0.0008507	2.46e-05
SL016500	SYTL4	Synaptotagmin-like protein 4	Q96C24	-0.0036874	0.0008648	2.47e-05
SL002762	CgA	Chromogranin-A	P10645	0.006881	0.001614	2.49e-05
SL019995	SHAN3	SH3 and multiple ankyrin repeat domains protein 3	Q9BYB0	0.007633	0.001792	2.51e-05
SL017266	ACPL2	2-phosphoxylose phosphatase 1	Q8TE99	-0.0031087	0.0007298	2.52e-05
SL000272	Antithrombin III	Antithrombin-III	P01008	-0.0029979	0.0007045	2.55e-05
SL019869	KIF22	Kinesin-like protein KIF22	Q14807	-0.0036535	0.0008582	2.57e-05
SL008702	EFHD1	EF-hand domain-containing protein D1	Q9BUP0	-0.0030318	0.0007141	2.66e-05
SL004942	NTF-2	Nuclear transport factor 2	P61970	-0.006727	0.001584	2.67e-05
SL012426	KALM	Anosmin-1	P23352	0.005951	0.001404	2.77e-05
SL015125	TP4A1	Protein tyrosine phosphatase type IVA 1	Q93096	-0.0038102	0.0008999	2.84e-05
SL010387	TIM-4	T-cell immunoglobulin and mucin domain-containing protein 4	Q96H15	0.007526	0.00178	2.87e-05
SL004862	PD-L2	Programmed cell death 1 ligand 2	Q9BQ51	0.005864	0.001387	2.89e-05
SL019811	KLHL7	Kelch-like protein 7	Q8IXQ5	-0.005003	0.001184	2.92e-05
SL018780	MARCO	Macrophage receptor MARCO	Q9UEW3	-0.004863	0.001151	2.92e-05
SL005432	LAIR1	Leukocyte-associated immunoglobulin-like receptor 1	Q6GTX8	-0.0024413	0.0005777	2.95e-05
SL008404	CHM2A	Charged multivesicular body protein 2a	O43633	-0.010569	0.002504	2.96e-05
SL009388	SH2D3	SH2 domain-containing protein 3C	Q8N5H7	-0.0030235	0.0007165	2.98e-05
SL020904	PGP	Glycerol-3-phosphate phosphatase	A6NDG6	-0.009293	0.002204	3.02e-05
SL008143	UBE2N	Ubiquitin-conjugating enzyme E2 N	P61088	-0.006445	0.001529	3.02e-05
SL019898	CYH4	Cytohesin-4	Q9UIA0	-0.0033334	0.0007905	3.04e-05
SL019254	ACBD6	Acyl-CoA-binding domain-containing protein 6	Q9BR61	0.005061	0.001202	3.09e-05
SL012769	FAM3D	Protein FAM3D	Q96BQ1	0.01746	0.00416	3.26e-05
SL005629	NAGK	N-acetyl-D-glucosamine kinase	Q9UJ70	0.006924	0.00165	3.28e-05
SL009074	NTRI	Neurotrimin	Q9P121	0.005085	0.001212	3.32e-05
SL005169	sICAM-5	Intercellular adhesion molecule 5	Q9UMF0	0.00803	0.001915	3.33e-05
SL001947	MIA	Melanoma-derived growth regulatory protein	Q16674	0.004589	0.001095	3.38e-05
SL009893	SDF-1	Stromal cell-derived factor 1	P48061	0.005147	0.001228	3.38e-05
SL003849	FGF9	Fibroblast growth factor 9	P31371	-0.004555	0.001088	3.42e-05
SL012399	NOE2	Noelin-2	O95897	-0.011891	0.002839	3.42e-05
SL014587	IMPA2	Inositol monophosphatase 2	O14732	-0.0041799	0.0009982	3.47e-05
SL002731	Fas, soluble	Tumor necrosis factor receptor superfamily member 6	P25445	0.004732	0.001132	3.53e-05
SL006541	TMED2	Transmembrane emp24 domain-containing protein 2	Q15363	0.0026624	0.0006369	3.55e-05
SL017389	BAGE2	B melanoma antigen 2	Q86Y30	0.006312	0.00151	3.56e-05
SL018710	CA2D3	Voltage-dependent calcium channel subunit alpha-2/delta-3	Q8IZS8	-0.006633	0.001588	3.57e-05
SL012707	PCSK9	Proprotein convertase subtilisin/kexin type 9	Q8NBP7	-0.007116	0.001704	3.59e-05
SL019796	CACO2	Calcium-binding and coiled-coil domain-containing protein 2	Q13137	0.0034307	0.0008216	3.6e-05
SL000531	OTCase	Ornithine carbamoyltransferase, mitochondrial	P00480	-0.015781	0.003782	3.64e-05
SL008516	CYTT	Cystatin-SA	P09228	0.012815	0.003075	3.71e-05
SL007239	NSF	Vesicle-fusing ATPase	P46459	-0.005792	0.00139	3.74e-05
SL020463	TEFF1	Tomoregulin-1	Q8IYR6	0.0035985	0.0008637	3.74e-05
SL019123	IGDC4	Immunoglobulin superfamily DCC subclass member 4	Q8TDY8	-0.005544	0.0013319	3.79e-05
SL008909	LGMN	Legumain	Q99538	-0.004783	0.001153	4e-05
SL004852	B7-H1	Programmed cell death 1 ligand 1	Q9NZQ7	0.005395	0.001299	4.01e-05
SL000138	HB-EGF	Heparin-binding EGF-like growth factor	Q99075	-0.016566	0.003993	4.01e-05
SL019962	SV2A	Synaptic vesicle glycoprotein 2A	Q7L0J3	-0.0033038	0.0007961	4.02e-05
SL005988	HN1	Hematological and neurological expressed 1 protein	Q9UK76	-0.015605	0.003762	4.05e-05
SL020196	GRB14	Growth factor receptor-bound protein 14	Q14449	-0.0034967	0.0008434	4.09e-05
SL018028	HS3S5	Heparan sulfate glucosamine 3-O-sulfotransferase 5	Q8IZT8	-0.0045317	0.0010931	4.1e-05
SL018139	PUF60	Poly(U)-binding-splicing factor PUF60	Q9UHX1	0.004813	0.001163	4.21e-05
SL006399	DCAK1	Serine/threonine-protein kinase DCLK1	O15075	0.006415	0.001551	4.26e-05
SL008286	VAT1	Synaptic vesicle membrane protein VAT-1 homolog	Q99536	-0.01094	0.002647	4.29e-05
SL004128	Activin RIB	Activin receptor type-1B	P36896	-0.0025053	0.0006074	4.49e-05
SL012421	NEC2	Neuroendocrine convertase 2	P16519	-0.0031043	0.0007545	4.66e-05
SL018249	LRP12	Low-density lipoprotein receptor-related protein 12	Q9Y561	0.0038016	0.0009237	4.69e-05
SL007523	SCUB1	Signal peptide, CUB and EGF-like domain-containing protein 1	Q8IWY4	-0.008852	0.002153	4.72e-05
SL013044	SPB8	Serpin B8	P50452	0.006543	0.001592	4.72e-05
SL011227	PEA15	Astrocytic phosphoprotein PEA-15	Q15121	0.006527	0.001588	4.8e-05
SL004305	Topoisomerase I	DNA topoisomerase 1	P11387	-0.005762	0.001405	4.97e-05
SL018089	TM190	Transmembrane protein 190	Q8WZ59	0.010822	0.002642	5e-05
SL008242	SRCA	Sarcalumenin	Q86TD4	0.005204	0.00127	5.06e-05
SL019357	GPR110	Adhesion G-protein coupled receptor F1	Q5T601	-0.0030926	0.0007572	5.27e-05
SL001945	sE-Selectin	E-selectin	P16581	-0.009922	0.00243	5.28e-05
SL011281	CA080	Axin interactor, dorsalization-associated protein	Q96BJ3	-0.007518	0.001841	5.29e-05
SL018368	F177A	Protein FAM177A1	Q8N128	-0.005812	0.001424	5.3e-05
SL000459	IgA	Immunoglobulin A	P01876|P01877	0.010001	0.002452	5.37e-05
SL018237	DQA2	HLA class II histocompatibility antigen, DQ alpha 2 chain	P01906	0.004403	0.001079	5.39e-05
SL012592	KIRR2	Kin of IRRE-like protein 2	Q6UWL6	0.006254	0.001534	5.45e-05
SL019472	SRSF7	Serine/arginine-rich splicing factor 7	Q16629	0.005043	0.001237	5.45e-05
SL020972	JMJD6	Bifunctional arginine demethylase and lysyl-hydroxylase JMJD6	Q6NYC1	-0.0047495	0.0011659	5.53e-05
SL005186	IL-26	Interleukin-26	Q9NPH9	-0.010555	0.002593	5.54e-05
SL007119	ENOB	Beta-enolase	P13929	-0.011015	0.00271	5.73e-05
SL007631	SOST	Sclerostin	Q9BQB4	0.005954	0.001465	5.75e-05
SL012691	FSTL5	Follistatin-related protein 5	Q8N475	-0.0027311	0.0006722	5.81e-05
SL012850	SEM3G	Semaphorin-3G	Q9NS98	-0.0045	0.001109	5.89e-05
SL012368	TLL1	Tolloid-like protein 1	O43897	-0.005461	0.001347	5.96e-05
SL009078	DCXR	L-xylulose reductase	Q7Z4W1	-0.009589	0.002365	5.99e-05
SL008302	TINAL	Tubulointerstitial nephritis antigen-like	Q9GZM7	0.006141	0.001515	5.99e-05
SL005396	AZGP1	Zinc-alpha-2-glycoprotein	P25311	0.0043557	0.0010759	6.09e-05
SL021020	RERG	Ras-related and estrogen-regulated growth inhibitor	Q96A58	-0.00487	0.001203	6.11e-05
SL020107	DIXC1	Dixin	Q155Q3	-0.0026255	0.0006485	6.13e-05
SL004253	17-beta-HSD 1	Estradiol 17-beta-dehydrogenase 1	P14061	-0.0040224	0.0009936	6.15e-05
SL017458	IFN16	Interferon alpha-16	P05015	-0.004133	0.001021	6.19e-05
SL007383	BNIP3	BCL2/adenovirus E1B 19 kDa protein-interacting protein 3	Q12983	-0.0035867	0.0008864	6.24e-05
SL016128	TXD12	Thioredoxin domain-containing protein 12	O95881	0.010156	0.002513	6.27e-05
SL001720	VCAM-1	Vascular cell adhesion protein 1	P19320	0.006862	0.001698	6.28e-05
SL012994	VP26A	Vacuolar protein sorting-associated protein 26A	O75436	0.009317	0.002306	6.29e-05
SL003193	6Ckine	C-C motif chemokine 21	O00585	-0.006899	0.001708	6.34e-05
SL006108	CD5L	CD5 antigen-like	O43866	0.01154	0.00286	6.44e-05
SL018085	SLIK4	SLIT and NTRK-like protein 4	Q8IW52	0.006483	0.001607	6.48e-05
SL008855	ADHX	Alcohol dehydrogenase class-3	P11766	-0.008321	0.002063	6.5e-05
SL007111	G6PD	Glucose-6-phosphate 1-dehydrogenase	P11413	-0.009834	0.002443	6.71e-05
SL018676	FA24B	Protein FAM24B	Q8N5W8	-0.002891	0.000718	6.73e-05
SL008499	PTPRD	Receptor-type tyrosine-protein phosphatase delta	P23468	0.00603	0.0015	6.85e-05
SL007218	COFA1	Collagen alpha-1(XV) chain	P39059	0.004635	0.001153	6.89e-05
SL014979	PKN1	Serine/threonine-protein kinase N1	Q16512	-0.0027496	0.0006841	6.91e-05
SL007957	TPP1	Tripeptidyl-peptidase 1	O14773	-0.004314	0.001073	6.92e-05
SL006530	FLII	Protein flightless-1 homolog	Q13045	0.006705	0.001668	6.94e-05
SL020976	GMPR2	GMP reductase 2	Q9P2T1	-0.008358	0.002084	7.1e-05
SL014248	SEM6B	Semaphorin-6B	Q9H3T3	0.004902	0.001223	7.19e-05
SL012737	CLM1	CMRF35-like molecule 1	Q8TDQ1	-0.0024831	0.0006192	7.23e-05
SL005358	prostatic binding protein	Phosphatidylethanolamine-binding protein 1	P30086	-0.007314	0.001825	7.24e-05
SL019047	CSMD1	CUB and sushi domain-containing protein 1	Q96PZ7	-0.004407	0.0011	7.31e-05
SL005798	Laminin gamma-2	Laminin subunit gamma-2	Q13753	0.00678	0.001694	7.34e-05
SL019419	GP101	Probable G-protein coupled receptor 101	Q96P66	-0.0031981	0.0007988	7.43e-05
SL018414	K1161	Uncharacterized family 31 glucosidase KIAA1161	Q6NSJ0	-0.0030214	0.0007547	7.44e-05
SL019586	CXD2	Gap junction delta-2 protein	Q9UKL4	-0.0031252	0.0007807	7.46e-05
SL004784	MEF2C	Myocyte-specific enhancer factor 2C	Q06413	-0.002528	0.000632	7.51e-05
SL019931	SYTL1	Synaptotagmin-like protein 1	Q8IYJ3	-0.0038315	0.0009596	7.67e-05
SL018586	ADA30	Disintegrin and metalloproteinase domain-containing protein 30	Q9UKF2	-0.0028715	0.0007189	7.7e-05
SL006629	SIRT2	NAD-dependent protein deacetylase sirtuin-2	Q8IXJ6	-0.0068555	0.0017166	7.7e-05
SL020889	SPCS	O-phosphoseryl-tRNA(Sec) selenium transferase	Q9HD40	-0.0033969	0.0008504	7.73e-05
SL019911	ZN329	Zinc finger protein 329	Q86UD4	-0.0033543	0.0008408	7.82e-05
SL000060	PIP	Prolactin-inducible protein	P12273	-0.012972	0.003254	7.86e-05
SL004347	IL-22	Interleukin-22	Q9GZX6	0.007477	0.001875	7.88e-05
SL004484	SP-D	Pulmonary surfactant-associated protein D	P35247	0.012818	0.003219	7.98e-05
SL000458	IFN-g R1	Interferon gamma receptor 1	P15260	0.004238	0.001065	8.1e-05
SL003320	VEGF-D	Vascular endothelial growth factor D	O43915	0.0053238	0.0013389	8.22e-05
SL012572	NOE3	Noelin-3	Q96PB7	-0.0026322	0.0006619	8.24e-05
SL010830	41	Protein 4.1	P11171	-0.012405	0.003122	8.31e-05
SL004920	Cofilin-1	Cofilin-1	P23528	-0.004557	0.001147	8.34e-05
SL012430	NEC1	Neuroendocrine convertase 1	P29120	0.00608	0.001531	8.37e-05
SL020094	SPRN	Shadow of prion protein	Q5BIV9	0.011804	0.002975	8.48e-05
SL009127	CD320	CD320 antigen	Q9NPF0	0.00621	0.001564	8.51e-05
SL020146	RPR1A	Regulation of nuclear pre-mRNA domain-containing protein 1A	Q96P16	-0.0025778	0.0006499	8.61e-05
SL010524	WNK3	Serine/threonine-protein kinase WNK3	Q9BYP7	-0.009814	0.002476	8.62e-05
SL013791	MRE11	Double-strand break repair protein MRE11	P49959	-0.004868	0.001228	8.64e-05
SL017948	CNTP2	Contactin-associated protein-like 2	Q9UHC6	0.004001	0.00101	8.69e-05
SL012577	FSTL4	Follistatin-related protein 4	Q6MZW2	-0.0030396	0.0007679	8.88e-05
SL009434	KPRA	Phosphoribosyl pyrophosphate synthase-associated protein 1	Q14558	-0.005527	0.001397	8.88e-05
SL011968	Omentin	Intelectin-1	Q8WWA0	0.007303	0.001846	8.93e-05
SL008344	Aldo-keto reductase 1C1	Aldo-keto reductase family 1 member C1	Q04828	-0.0035865	0.0009076	9.09e-05
SL001902	BCAM	Basal Cell Adhesion Molecule	P50895	0.004661	0.00118	9.13e-05
SL021087	KTHY	Thymidylate kinase	P23919	-0.009086	0.002303	9.28e-05
SL004916	Stathmin	Stathmin	P16949	0.00426	0.00108	9.3e-05
SL005789	Stanniocalcin-1	Stanniocalcin-1	P52823	0.005924	0.001502	9.31e-05
SL008550	PNPO	Pyridoxine-5'-phosphate oxidase	Q9NVS9	-0.0036457	0.0009254	9.52e-05
SL019937	TMOD2	Tropomodulin-2	Q9NZR1	0.00964	0.002448	9.59e-05
SL014128	ENTP6	Ectonucleoside triphosphate diphosphohydrolase 6	O75354	-0.004041	0.001027	9.68e-05
SL008936	CHL1	Neural cell adhesion molecule L1-like protein	O00533	0.004995	0.00127	9.71e-05
SL001990	IL-1Ra	Interleukin-1 receptor antagonist protein	P18510	0.005479	0.001393	9.79e-05
SL003915	kallikrein 8	Kallikrein-8	O60259	0.00636	0.001618	9.87e-05
SL019521	MGAP	MAX gene-associated protein	Q8IWI9	-0.0032124	0.0008182	0.000101
SL000358	Coagulation Factor VII	Coagulation factor VII	P08709	-0.00659	0.001679	0.000102
SL018399	ISK9	Serine protease inhibitor Kazal-type 9	Q5DT21	-0.00672	0.001714	0.000102
SL002084	MFAP4	Microfibril-associated glycoprotein 4	P55083	0.008177	0.002084	0.000102
SL013240	CRK	Adapter molecule crk	P46108	0.006103	0.001559	0.000105
SL000506	Luteinizing hormone	Luteinizing hormone	P01215|P01229	0.013116	0.003351	0.000105
SL009341	BASI	Basigin	P35613	0.0029941	0.0007658	0.000107
SL018023	LRRC3	Leucine-rich repeat-containing protein 3	Q9BY71	-0.005956	0.001522	0.000107
SL005845	filamin A	Filamin-A	P21333	0.006497	0.001661	0.000108
SL005209	Notch-3	Neurogenic locus notch homolog protein 3	Q9UM47	0.004256	0.001089	0.000108
SL019342	HNF1A	Hepatocyte nuclear factor 1-alpha	P20823	-0.004544	0.001163	0.000109
SL008605	FAIM3	Fas apoptotic inhibitory molecule 3	O60667	0.009446	0.002424	0.000113
SL019363	DNJB9	DnaJ homolog subfamily B member 9	Q9UBS3	0.006701	0.001721	0.000114
SL018707	GLTL1	Polypeptide N-acetylgalactosaminyltransferase 16	Q8N428	0.00624	0.001605	0.000116
SL014861	RND3	Rho-related GTP-binding protein RhoE	P61587	-0.0025038	0.0006437	0.000117
SL018465	LSHB	Lutropin subunit beta	P01229	0.006892	0.001774	0.000118
SL013872	LRP1B	Low-density lipoprotein receptor-related protein 1B	Q9NZR2	-0.004711	0.001213	0.000119
SL019313	EQTN	Equatorin	Q9NQ60	-0.005125	0.00132	0.00012
SL017113	CA056	Protein MENT	Q9BUN1	-0.007425	0.001914	0.000121
SL019460	RPC6	DNA-directed RNA polymerase III subunit RPC6	Q9H1D9	-0.0027308	0.0007055	0.000126
SL008634	MOTI	Promotilin	P12872	0.014884	0.003855	0.00013
SL019816	SENP7	Sentrin-specific protease 7	Q9BQF6	-0.0024601	0.000637	0.00013
SL008537	EPHA7	Ephrin type-A receptor 7	Q15375	0.0023137	0.0005996	0.000132
SL007185	MPIP2	M-phase inducer phosphatase 2	P30305	-0.003419	0.000886	0.000132
SL018798	NRX1A	Neurexin-1	Q9ULB1	-0.014138	0.003669	0.000133
SL011501	IAPP	Islet amyloid polypeptide	P10997	0.006261	0.001627	0.000137
SL020083	RM33	39S ribosomal protein L33, mitochondrial	O75394	0.02132	0.00554	0.000137
SL011768	NUDC3	NudC domain-containing protein 3	Q8IVD9	0.003404	0.000885	0.000139
SL017973	B3GA3	Galactosylgalactosylxylosylprotein 3-beta-glucuronosyltransferase 3	O94766	-0.0036589	0.000952	0.00014
SL004710	ITI heavy chain H1	Inter-alpha-trypsin inhibitor heavy chain H1	P19827	-0.0033716	0.0008773	0.00014
SL012863	ENPP5	Ectonucleotide pyrophosphatase/phosphodiesterase family member 5	Q9UJA9	-0.007171	0.00187	0.000144
SL008013	ADH1A	Alcohol dehydrogenase 1A	P07327	-0.008191	0.002138	0.000147
SL019801	DIM1	Probable dimethyladenosine transferase	Q9UNQ2	-0.0038011	0.0009918	0.000147
SL012727	FGFP3	Fibroblast growth factor-binding protein 3	Q8TAT2	0.0054945	0.0014345	0.000147
SL006028	Attractin	Attractin	O75882	-0.0031619	0.0008261	0.000148
SL018357	SLIK6	SLIT and NTRK-like protein 6	Q9H5Y7	0.004668	0.00122	0.00015
SL013908	PIN1	Peptidyl-prolyl cis-trans isomerase NIMA-interacting 1	Q13526	-0.007814	0.002044	0.000151
SL011868	APEL	Apelin	Q9ULZ1	-0.0032976	0.0008633	0.000153
SL000047	IGF-I	Insulin-like growth factor I	P05019	-0.007521	0.001969	0.000153
SL020161	H6ST2	Heparan-sulfate 6-O-sulfotransferase 2	Q96MM7	0.006436	0.001686	0.000155
SL002805	Collagen Type III	Collagen Type III	P02461	-0.005068	0.00133	0.000159
SL019474	DYL2	Dynein light chain 2, cytoplasmic	Q96FJ2	-0.007313	0.001921	0.000161
SL018080	CF058	Protein LEG1 homolog	Q6P5S2	-0.013106	0.003445	0.000162
SL018408	FSHB	Follitropin subunit beta	P01225	-0.0024766	0.0006504	0.000162
SL015073	MREG	Melanoregulin	Q8N565	-0.005213	0.00137	0.000163
SL008609	FCG3B	Low affinity immunoglobulin gamma Fc region receptor III-B	O75015	0.007038	0.001855	0.000169
SL006916	LCK	Tyrosine-protein kinase Lck	P06239	-0.0028819	0.0007587	0.000169
SL017070	ZPLD1	Zona pellucida-like domain-containing protein 1	Q8TCW7	-0.00252	0.0006643	0.00017
SL013877	PRGC1	Peroxisome proliferator-activated receptor gamma coactivator 1-alpha	Q9UBK2	-0.0026993	0.0007122	0.000173
SL019819	UBP21	Ubiquitin carboxyl-terminal hydrolase 21	Q9UK80	-0.0037185	0.0009817	0.000174
SL002524	sCD4	T-cell surface glycoprotein CD4	P01730	0.0023217	0.0006133	0.000176
SL007616	MMP19	Matrix metalloproteinase-19	Q99542	0.005787	0.001531	0.000179
SL012503	PGFRL	Platelet-derived growth factor receptor-like protein	Q15198	0.007004	0.001854	0.00018
SL003349	HIF-1a	Hypoxia-inducible factor 1-alpha	Q16665	-0.0037044	0.0009804	0.000181
SL007017	TM11D	Transmembrane protease serine 11D	O60235	-0.003312	0.000877	0.000181
SL010489	CAMK1	Calcium/calmodulin-dependent protein kinase type 1	Q14012	-0.004257	0.001127	0.000182
SL015008	LYPL1	Lysophospholipase-like protein 1	Q5VWZ2	-0.0028542	0.0007558	0.000182
SL019942	MCE1	mRNA-capping enzyme	O60942	-0.0034372	0.0009099	0.000182
SL012859	OPT	Opticin	Q9UBM4	-0.005804	0.001537	0.000182
SL004646	Layilin	Layilin	Q6UX15	0.006037	0.0016	0.000184
SL005492	Aminopeptidase	Carboxypeptidase Q	Q9Y646	-0.005822	0.001545	0.000187
SL007287	NR1H2	Oxysterols receptor LXR-beta	P55055	-0.0035498	0.0009421	0.000187
SL021098	THG1	Probable tRNA(His) guanylyltransferase	Q9NWX6	-0.012978	0.003444	0.000187
SL007072	CD8A	T-cell surface glycoprotein CD8 alpha chain	P01732	0.007958	0.002113	0.000189
SL006131	FABPL	Fatty acid-binding protein, liver	P07148	0.005837	0.001549	0.000189
SL008835	ASGR1	Asialoglycoprotein receptor 1	P07306	0.00575	0.001528	0.00019
SL020154	CERS5	Ceramide synthase 5	Q8N5B7	-0.0022317	0.0005927	0.000191
SL021021	TCL1B	T-cell leukemia/lymphoma protein 1B	O95988	-0.0026823	0.0007128	0.000191
SL011068	IL-17 RC	Interleukin-17 receptor C	Q8NAC3	0.0037583	0.0009988	0.000192
SL008081	PP2AAA	Serine/threonine-protein phosphatase 2A 65 kDa regulatory subunit A alpha isoform	P30153	-0.007028	0.001869	0.000193
SL018268	NDUBB	NADH dehydrogenase [ubiquinone] 1 beta subcomplex subunit 11, mitochondrial	Q9NX14	-0.005022	0.001337	0.000198
SL021092	SEPT3	Neuronal-specific septin-3	Q9UH03	0.0023857	0.0006362	0.000202
SL020092	F159A	Membrane protein FAM159A	Q6UWV7	0.005443	0.001453	0.000204
SL008517	IGLL1	Immunoglobulin lambda-like polypeptide 1	P15814	-0.013543	0.003617	0.000204
SL004715	NAP2L	nucleosome assembly protein 1-like 4	Q99733	-0.009296	0.002483	0.000206
SL018404	SYT9	Synaptotagmin-9	Q86SS6	-0.0028236	0.0007547	0.000209
SL020310	CRLF1	Cytokine receptor-like factor 1	O75462	0.004921	0.001316	0.00021
SL018695	KCMB3	Calcium-activated potassium channel subunit beta-3	Q9NPA1	-0.004728	0.001264	0.00021
SL007306	FAM3B	Protein FAM3B	P58499	0.007714	0.002065	0.000212
SL017465	CRIM1	Cysteine-rich motor neuron 1 protein	Q9NZV1	0.0028144	0.0007536	0.000215
SL004337	FGF-19	Fibroblast growth factor 19	O95750	0.013403	0.003594	0.000217
SL006487	AL1A3	Aldehyde dehydrogenase family 1 member A3	P47895	-0.012674	0.003405	0.000223
SL002647	HLA-G	HLA class I histocompatibility antigen, alpha chain G	P17693	0.0030561	0.0008211	0.000224
SL006352	PCYOX	Prenylcysteine oxidase 1	Q9UHG3	-0.005393	0.00145	0.000226
SL012750	SCG3	Secretogranin-3	Q8WXD2	0.005419	0.001459	0.000231
SL007669	SMUF2	E3 ubiquitin-protein ligase SMURF2	Q9HAU4	-0.0035573	0.0009576	0.000231
SL014911	MGAT2	Alpha-1,6-mannosyl-glycoprotein 2-beta-N-acetylglucosaminyltransferase	Q10469	-0.003165	0.000853	0.000234
SL008837	CD63	CD63 antigen	P08962	-0.003229	0.00087	0.000235
SL010501	MP2K2	Dual specificity mitogen-activated protein kinase kinase 2	P36507	0.007918	0.002137	0.000238
SL009589	ERCC1	DNA excision repair protein ERCC-1	P07992	-0.0031858	0.0008604	0.000242
SL018485	PRS57	Serine protease 57	Q6UWY2	-0.006101	0.001649	0.000243
SL005224	Thrombopoietin Receptor	Thrombopoietin Receptor	P40238	-0.0022818	0.0006163	0.000243
SL006973	MFNG	Beta-1,3-N-acetylglucosaminyltransferase manic fringe	O00587	0.008847	0.002395	0.00025
SL000414	Factor B	Complement factor B	P00751	-0.0030628	0.0008306	0.000254
SL009020	BPNT1	3'(2'),5'-bisphosphate nucleotidase 1	O95861	0.006163	0.001672	0.000257
SL019219	SEM4F	Semaphorin-4F	O95754	-0.0028648	0.0007769	0.000257
SL019735	OTUB2	Ubiquitin thioesterase OTUB2	Q96DC9	-0.0030739	0.0008342	0.000259
SL017483	LRRT4	Leucine-rich repeat transmembrane neuronal protein 4	Q86VH4	-0.0036528	0.0009922	0.000263
SL006309	MPPD2	Metallophosphoesterase MPPED2	Q15777	-0.0021934	0.0005959	0.000263
SL011197	SYSC	Serine--tRNA ligase, cytoplasmic	P49591	-0.0036739	0.0009985	0.000263
SL008091	ACTN2	Alpha-actinin-2	P35609	0.013931	0.003787	0.000264
SL000275	Apo C-I	Apolipoprotein C-I	P02654	-0.003284	0.000893	0.000264
SL000574	Sorbitol dehydrogenase	Sorbitol dehydrogenase	Q00796	-0.010506	0.002856	0.000264
SL007091	MGP	Matrix Gla protein	P08493	0.004505	0.001226	0.000267
SL017467	PVRIG	Transmembrane protein PVRIG	Q6DKI7	-0.003161	0.000861	0.000272
SL004466	Heparin cofactor II	Heparin cofactor 2	P05546	-0.003926	0.00107	0.000273
SL002690	FHR1	Complement factor H-related protein 1	Q03591	-0.005196	0.001417	0.000275
SL006923	TBP	TATA-box-binding protein	P20226	-0.0027342	0.0007448	0.000275
SL005162	FGF-3	Fibroblast growth factor 3	P11487	-0.0024083	0.0006569	0.000278
SL010464	LRIG3	Leucine-rich repeats and immunoglobulin-like domains protein 3	Q6UXM1	-0.004273	0.001167	0.000282
SL007686	TUFT1	Tuftelin	Q9NNX1	-0.0036466	0.000997	0.000288
SL004624	METTL1	tRNA (guanine-N(7)-)-methyltransferase	Q9UBP6	-0.0031354	0.0008581	0.00029
SL020300	E41L1	Band 4.1-like protein 1	Q9H4G0	-0.012944	0.003545	0.000292
SL009928	NPTX2	Neuronal pentraxin-2	P47972	-0.003728	0.001021	0.000294
SL009210	Corticotropin-lipotropin	Pro-opiomelanocortin	P01189	0.006342	0.001739	0.000299
SL008769	HEBP1	Heme-binding protein 1	Q9NRV9	-0.009261	0.00254	0.000299
SL006479	GBP1	Guanylate-binding protein 1	P32455	0.006732	0.001849	0.000305
SL018082	RM52	39S ribosomal protein L52, mitochondrial	Q86TS9	-0.0031775	0.0008733	0.000308
SL007324	CSK21	Casein kinase II subunit alpha	P68400	-0.0032976	0.0009066	0.00031
SL017424	GI24	V-type immunoglobulin domain-containing suppressor of T-cell activation	Q9H7M9	0.0035066	0.0009644	0.00031
SL008518	PAPP2	Pappalysin-2	Q9BXP8	-0.0028916	0.0007955	0.000314
SL019897	NISCH	Nischarin	Q9Y2I1	-0.0034783	0.0009588	0.00032
SL013812	HSF1	Heat shock factor protein 1	Q00613	-0.003929	0.001083	0.000322
SL017998	MRAP2	Melanocortin-2 receptor accessory protein 2	Q96G30	0.0062205	0.0017151	0.000323
SL000565	Renin	Renin	P00797	0.015286	0.004226	0.000333
SL014977	CI061	Protein FAM189A2	Q15884	-0.002366	0.000654	0.000336
SL019961	CNGA2	Cyclic nucleotide-gated olfactory channel	Q16280	-0.003705	0.001024	0.000336
SL004867	Carbonic anhydrase III	Carbonic anhydrase 3	P07451	0.01016	0.002813	0.00034
SL004068	Granzyme B	Granzyme B	P10144	-0.0032299	0.0008941	0.000341
SL004331	CNTF	Ciliary neurotrophic factor	P26441	-0.0018561	0.0005139	0.000342
SL018248	OPALI	Opalin	Q96PE5	-0.0021412	0.0005938	0.00035
SL004210	Annexin III	Annexin A3	P12429	-0.0030841	0.0008557	0.000352
SL007123	BRAF1	Serine/threonine-protein kinase B-raf	P15056	-0.004793	0.00133	0.000352
SL004823	Cyclophilin A	Peptidyl-prolyl cis-trans isomerase A	P62937	-0.006178	0.001716	0.000353
SL018409	XG	Glycoprotein Xg	P55808	0.004654	0.001292	0.000355
SL014293	C99L2	CD99 antigen-like protein 2	Q8TCZ2	-0.002961	0.000823	0.000358
SL012419	HIS3	Histatin-3	P15516	0.006944	0.001931	0.000361
SL008364	SERC	Phosphoserine aminotransferase	Q9Y617	-0.010444	0.002905	0.000361
SL013289	TES	Testin	Q9UGI8	-0.0033988	0.0009454	0.000363
SL004670	Artemin	Artemin	Q5T4W7	-0.0027424	0.0007632	0.000366
SL008648	PI15	Peptidase inhibitor 15	O43692	-0.004903	0.001366	0.00037
SL019777	NIP7	60S ribosome subunit biogenesis protein NIP7 homolog	Q9Y221	0.0038987	0.0010866	0.000374
SL004536	LEAP-1	Hepcidin	P81172	0.014147	0.003946	0.000377
SL000359	Coagulation Factor VIII	Coagulation Factor VIII	P00451	0.005773	0.001611	0.000378
SL008780	ENPP6	Ectonucleotide pyrophosphatase/phosphodiesterase family member 6	Q6UWR7	-0.003043	0.000849	0.000378
SL008682	K0152	Malectin	Q14165	-0.0078952	0.0022048	0.000381
SL004573	RAG-1	V(D)J recombination-activating protein 1	P15918	-0.0023933	0.0006682	0.000381
SL013020	TCEA1	Transcription elongation factor A protein 1	P23193	-0.011549	0.003226	0.000382
SL018700	TMCC3	Transmembrane and coiled-coil domains protein 3	Q9ULS5	-0.005979	0.00167	0.000382
SL007098	CD7	T-cell antigen CD7	P09564	0.005182	0.001448	0.000387
SL007647	SRXN1	Sulfiredoxin-1	Q9BYN0	-0.004657	0.001304	0.000394
SL007491	ATAD2	ATPase family AAA domain-containing protein 2	Q6PL18	-0.0030437	0.0008519	0.000395
SL004805	Nectin-like protein 2	Cell adhesion molecule 1	Q9BY67	0.004353	0.001219	0.000396
SL000158	PSMA	Glutamate carboxypeptidase 2	Q04609	-0.007681	0.002152	0.000402
SL019348	DCE1	Glutamate decarboxylase 1	Q99259	-0.002788	0.000782	0.000407
SL019910	ZN566	Zinc finger protein 566	Q969W8	-0.0028217	0.0007923	0.000411
SL004066	GIIE	Group IIE secretory phospholipase A2	Q9NZK7	-0.0020644	0.0005805	0.000421
SL008542	KCE1L	Potassium voltage-gated channel subfamily E regulatory beta subunit 5	Q9UJ90	0.004741	0.001336	0.000429
SL019134	TNR6B	Trinucleotide repeat-containing gene 6B protein	Q9UPQ9	0.0033127	0.0009341	0.000434
SL005253	GST A1-1	Glutathione S-transferase A1	P08263	-0.005041	0.001424	0.000446
SL004151	IL-15 Ra	Interleukin-15 receptor subunit alpha	Q13261	0.0032328	0.0009137	0.000448
SL005251	Cytochrome b5	Cytochrome b5	P00167	-0.004927	0.001394	0.000455
SL000528	NADPH-P450 Oxidoreductase	NADPH--cytochrome P450 reductase	P16435	-0.006785	0.001921	0.000457
SL008372	FLRT3	Leucine-rich repeat transmembrane protein FLRT3	Q9NZU0	0.006086	0.001724	0.000458
SL006396	TMG1	Transmembrane gamma-carboxyglutamic acid protein 1	O14668	-0.0027039	0.0007669	0.000468
SL006467	PLAK	Junction plakoglobin	P14923	0.005632	0.001598	0.000475
SL002684	CSF-1	Macrophage colony-stimulating factor 1	P09603	0.003465	0.0009842	0.000476
SL001761	Troponin I	Troponin I, cardiac muscle	P19429	0.0034685	0.0009846	0.000477
SL008196	DPYL3	Dihydropyrimidinase-related protein 3	Q14195	-0.0034775	0.0009895	0.000487
SL018692	BATF3	Basic leucine zipper transcriptional factor ATF-like 3	Q9NR55	-0.0021458	0.0006104	0.000488
SL014071	FLRT1	Leucine-rich repeat transmembrane protein FLRT1	Q9NZU1	-0.0032478	0.0009243	0.000489
SL019802	PELI2	E3 ubiquitin-protein ligase pellino homolog 2	Q9HAT8	-0.0029222	0.0008312	0.00049
SL006924	ART	Agouti-related protein	O00253	0.004909	0.001398	0.000493
SL003744	Galectin-3	Galectin-3	P17931	0.003515	0.001001	0.000495
SL013231	TCAL3	Transcription elongation factor A protein-like 3	Q969E4	0.004747	0.001352	0.0005
SL011312	THS7A	Thrombospondin type-1 domain-containing protein 7A	Q9UPZ6	-0.00582	0.001659	0.000501
SL018603	LRP1	Prolow-density lipoprotein receptor-related protein 1	Q07954	0.0031463	0.0008981	0.000509
SL005703	Notch 1	Neurogenic locus notch homolog protein 1	P46531	-0.0023919	0.0006839	0.000516
SL008268	HTRA1	Serine protease HTRA1	Q92743	0.003926	0.001122	0.000517
SL019881	HM20A	High mobility group protein 20A	Q9NP66	-0.0026423	0.0007556	0.000522
SL005549	RGS4	Regulator of G-protein signaling 4	P49798	-0.0024452	0.0006998	0.000526
SL003307	IL-2 sRg	Cytokine receptor common subunit gamma	P31785	-0.007274	0.002084	0.00053
SL011529	SBDS	Ribosome maturation protein SBDS	Q9Y3A5	-0.009152	0.002622	0.00053
SL005685	EF-1-beta	Elongation factor 1-beta	P24534	-0.005699	0.001634	0.000538
SL000020	Apo B	Apolipoprotein B	P04114	-0.006085	0.001749	0.000553
SL005847	GST omega-1	Glutathione S-transferase omega-1	P78417	-0.006112	0.001757	0.000555
SL013050	NH2L1	NHP2-like protein 1	P55769	-0.004507	0.001296	0.000562
SL014636	PTGD2	Hematopoietic prostaglandin D synthase	O60760	-0.006153	0.001771	0.000562
SL015111	TRIB2	Tribbles homolog 2	Q92519	-0.0020911	0.0006016	0.000565
SL004580	Macrophage scavenger receptor	Macrophage scavenger receptor types I and II	P21757	-0.0022722	0.0006541	0.000567
SL004333	FGF-10	Fibroblast growth factor 10	O15520	-0.0027561	0.0007941	0.000573
SL006756	NRK1	Nicotinamide riboside kinase 1	Q9NWW6	-0.004928	0.00142	0.000574
SL008212	LAMA4	Laminin subunit alpha-4	Q16363	-0.0031197	0.0008992	0.000576
SL021233	HS71B	Heat shock 70 kDa protein 1B	P0DMV9	0.00522	0.001505	0.000577
SL009121	Asparaginase-like protein 1	Isoaspartyl peptidase/L-asparaginase	Q7L266	-0.002568	0.0007408	0.000581
SL020102	YD286	Glutaredoxin-like protein C5orf63	A6NC05	-0.004134	0.001193	0.000583
SL004838	CD47	Leukocyte surface antigen CD47	Q08722	-0.004102	0.001185	0.000592
SL007457	BATF	Basic leucine zipper transcriptional factor ATF-like	Q16520	-0.0018723	0.0005414	0.0006
SL005169	sICAM-5	Intercellular adhesion molecule 5	Q9UMF0	0.006363	0.001842	0.000604
SL003197	TECK	C-C motif chemokine 25	O15444	-0.010788	0.003123	0.000605
SL012524	DB135	Beta-defensin 135	Q30KP9	0.005208	0.001508	0.000607
SL019352	UBE3A	Ubiquitin-protein ligase E3A	Q05086	-0.005182	0.001501	0.000613
SL009023	VPS4A	Vacuolar protein sorting-associated protein 4A	Q9UN37	-0.006545	0.001897	0.000615
SL019722	CLIC5	Chloride intracellular channel protein 5	Q9NZA1	-0.005824	0.001689	0.000616
SL010386	TIM-1	Hepatitis A virus cellular receptor 1	Q96D42	0.008218	0.002383	0.000619
SL018319	ASTL	Astacin-like metalloendopeptidase	Q6HA08	-0.0027112	0.0007867	0.000627
SL020990	ACADL	Long-chain specific acyl-CoA dehydrogenase, mitochondrial	P28330	-0.001963	0.00057	0.000634
SL018812	MA1A2	Mannosyl-oligosaccharide 1,2-alpha-mannosidase IB	O60476	-0.0028511	0.0008291	0.000641
SL005185	IL-23 R	Interleukin-23 receptor	Q5VWK5	-0.004152	0.001208	0.000647
SL003341	Fibrinogen g-chain dimer	Fibrinogen gamma chain	P02679	0.003826	0.001115	0.000658
SL000308	C1-Esterase Inhibitor	Plasma protease C1 inhibitor	P05155	0.006116	0.001783	0.000664
SL007056	BMP10	Bone morphogenetic protein 10	O95393	0.0032552	0.0009495	0.000668
SL019335	RN122	RING finger protein 122	Q9H9V4	-0.0032385	0.0009455	0.000672
SL000008	PgR	Progesterone receptor	P06401	0.004819	0.001409	0.000687
SL019222	CSMD2	CUB and sushi domain-containing protein 2	Q7Z408	0.0039447	0.001154	0.000689
SL013524	CENPV	Centromere protein V	Q7Z7K6	-0.005188	0.001517	0.00069
SL008674	PSB3	Proteasome subunit beta type-3	P49720	0.003444	0.001008	0.000691
SL007080	CD5	T-cell surface glycoprotein CD5	P06127	0.005686	0.001665	0.000696
SL017107	GNAS3	Neuroendocrine secretory protein 55	O95467	-0.0022236	0.0006507	0.000696
SL018338	B3GN2	N-acetyllactosaminide beta-1,3-N-acetylglucosaminyltransferase 2	Q9NY97	-0.0029097	0.0008524	0.0007
SL000519	MIP-1a	C-C motif chemokine 3	P10147	0.005237	0.001535	0.000707
SL004009	RAC1	Ras-related C3 botulinum toxin substrate 1	P63000	-0.009937	0.002914	0.00071
SL003659	Aldose reductase	Aldose reductase	P15121	0.004417	0.001298	0.000727
SL015084	UXS1	UDP-glucuronic acid decarboxylase 1	Q8NBZ7	-0.004758	0.001399	0.000737
SL000087	IL-6	Interleukin-6	P05231	0.003656	0.001075	0.000741
SL008054	NDUV2	NADH dehydrogenase [ubiquinone] flavoprotein 2, mitochondrial	P19404	0.003824	0.001127	0.000753
SL017498	RELL2	RELT-like protein 2	Q8NC24	-0.004095	0.001207	0.000754
SL007024	GREM1	Gremlin-1	O60565	0.003924	0.001156	0.000756
SL008440	Alcadein alpha-1	Calsyntenin-1	O94985	-0.003454	0.001018	0.000757
SL020939	CAR17	Caspase recruitment domain-containing protein 17	Q5XLA6	-0.0021168	0.0006252	0.000778
SL003707	ADAM 17	Disintegrin and metalloproteinase domain-containing protein 17	P78536	-0.005341	0.001577	0.00078
SL017443	EYS	Protein eyes shut homolog	Q5T1H1	-0.004238	0.001252	0.000781
SL011535	RBM39	RNA-binding protein 39	Q14498	0.003606	0.001066	0.000784
SL018624	SIG15	Sialic acid-binding Ig-like lectin 15	Q6ZMC9	0.004366	0.001292	0.000788
SL011998	PEBB	Core-binding factor subunit beta	Q13951	0.0023583	0.0006979	0.000793
SL000431	Gc-Globulin, Mixed Type	Vitamin D-binding protein	P02774	-0.0024443	0.0007238	0.000798
SL012802	PROL1	Opiorphin prepropeptide	Q99935	-0.002654	0.000786	0.000802
SL004483	SP-B	Pulmonary surfactant-associated protein B	P07988	0.008614	0.002552	0.000804
SL004687	TSLP	Thymic stromal lymphopoietin	Q969D9	-0.002549	0.000755	0.000806
SL007325	IGBP1	Immunoglobulin-binding protein 1	P78318	-0.007021	0.002084	0.00082
SL018031	PHS2	Pterin-4-alpha-carbinolamine dehydratase 2	Q9H0N5	-0.012441	0.003694	0.000825
SL011267	ZFAN1	AN1-type zinc finger protein 1	Q8TCF1	-0.008218	0.00244	0.000825
SL018701	SUN3	SUN domain-containing protein 3	Q8TAQ9	-0.003244	0.000963	0.000828
SL012508	ADRM1	Proteasomal ubiquitin receptor ADRM1	Q16186	-0.0025534	0.0007583	0.00083
SL020232	SC5A8	Sodium-coupled monocarboxylate transporter 1	Q8N695	-0.005601	0.001665	0.000832
SL011709	PLPP	Pyridoxal phosphate phosphatase	Q96GD0	-0.007857	0.002335	0.000834
SL003305	IL-2 sRa	Interleukin-2 receptor subunit alpha	P01589	0.005296	0.001573	0.000835
SL010494	CDK1/cyclin B	Cyclin-dependent kinase 1:G2/mitotic-specific cyclin-B1 complex	P06493|P14635	-0.0024252	0.0007207	0.000836
SL007245	SOX2	Transcription factor SOX-2	P48431	-0.0030617	0.0009098	0.000837
SL009344	STCH	Heat shock 70 kDa protein 13	P48723	0.004562	0.001356	0.000839
SL007481	SCAR3	Scavenger receptor class A member 3	Q6AZY7	-0.004506	0.00134	0.000843
SL012509	ENOX2	Ecto-NOX disulfide-thiol exchanger 2	Q16206	-0.0025189	0.0007493	0.000844
SL001997	IL-1 sRI	Interleukin-1 receptor type 1	P14778	0.005393	0.001605	0.000849
SL019914	PYDC1	Pyrin domain-containing protein 1	Q8WXC3	-0.0028025	0.0008339	0.000851
SL019512	DCMC	Malonyl-CoA decarboxylase, mitochondrial	O95822	-0.0025556	0.0007608	0.000855
SL007169	DCK	Deoxycytidine kinase	P27707	-0.0022288	0.0006639	0.000858
SL015342	S6A14	Sodium- and chloride-dependent neutral and basic amino acid transporter B(0+)	Q9UN76	-0.0033163	0.0009881	0.000862
SL009202	JAML1	Junctional adhesion molecule-like	Q86YT9	-0.0023417	0.0006983	0.000874
SL015077	ARFG1	ADP-ribosylation factor GTPase-activating protein 1	Q8N6T3	-0.0031949	0.0009534	0.000875
SL008692	NEUR1	Sialidase-1	Q99519	-0.005023	0.0015	0.000882
SL014113	NLGNX	Neuroligin-4, X-linked	Q8N0W4	0.00356	0.001063	0.000883
SL003177	sICAM-2	Intercellular adhesion molecule 2	P13598	-0.003435	0.001026	0.000887
SL020210	PRI1	DNA primase small subunit	P49642	-0.002398	0.000716	0.000889
SL018013	LRRT2	Leucine-rich repeat transmembrane neuronal protein 2	O43300	0.004819	0.001443	0.000911
SL017972	B4GT5	Beta-1,4-galactosyltransferase 5	O43286	-0.0020008	0.0005997	0.000924
SL003647	annexin VI	Annexin A6	P08133	-0.011824	0.003548	0.000932
SL012410	ELA2A	Chymotrypsin-like elastase family member 2A	P08217	-0.00745	0.002236	0.000939
SL008564	UB2V2	Ubiquitin-conjugating enzyme E2 variant 2	Q15819	-0.006017	0.00181	0.000963
SL008497	NPTN	Neuroplastin	Q9Y639	0.004845	0.001459	0.000977
SL011509	PYY	Peptide YY	P10082	0.006929	0.002088	0.000984
SL019020	SYT2	Synaptotagmin-2	Q8N9I0	-0.003389	0.001021	0.000987
SL008694	PLOD3	Procollagen-lysine,2-oxoglutarate 5-dioxygenase 3	O60568	-0.004455	0.001344	0.000991
SL004672	BCMA	Tumor necrosis factor receptor superfamily member 17	Q02223	0.00527	0.00159	0.000994
SL013253	SNAG	Gamma-soluble NSF attachment protein	Q99747	-0.00632	0.001907	0.000996
SL002622	a1,4-Galactosyltransferase	Lactosylceramide 4-alpha-galactosyltransferase	Q9NPC4	0.005275	0.001592	0.000998
SL015949	MVK	Mevalonate kinase	Q03426	-0.0049339	0.0014886	0.000998
SL008375	ANXA7	Annexin A7	P20073	-0.00704	0.002125	0.000999
SL001802	IFN-g	Interferon gamma	P01579	-0.0047368	0.0014304	0.00101
SL019902	NALP4	NACHT, LRR and PYD domains-containing protein 4	Q96MN2	-0.0022538	0.0006814	0.00102
SL008540	RAB5B	Ras-related protein Rab-5B	P61020	-0.006502	0.001968	0.00103
SL005725	GRB2-related adapter protein 2	GRB2-related adapter protein 2	O75791	-0.002385	0.0007226	0.00105
SL015225	SDCB2	Syntenin-2	Q9H190	-0.004508	0.001367	0.00105
SL018043	SIA8F	Alpha-2,8-sialyltransferase 8F	P61647	-0.0024115	0.0007317	0.00106
SL003671	jun-D	Transcription factor jun-D	P17535	0.003501	0.001063	0.00107
SL019892	PSMG3	Proteasome assembly chaperone 3	Q9BT73	-0.005897	0.001793	0.00109
SL020186	RFESD	Rieske domain-containing protein	Q8TAC1	-0.007396	0.002253	0.00111
SL012652	SPA9	Serpin A9	Q86WD7	-0.00367	0.001118	0.00111
SL021346	AK1D1	3-oxo-5-beta-steroid 4-dehydrogenase	P51857	-0.004738	0.001444	0.00112
SL014268	OX2G	OX-2 membrane glycoprotein	P41217	0.0023043	0.0007027	0.00113
SL019215	UBXN4	UBX domain-containing protein 4	Q92575	0.007003	0.002138	0.00114
SL010992	GLO2	Hydroxyacylglutathione hydrolase, mitochondrial	Q16775	-0.00784	0.002395	0.00115
SL018468	PCDB2	Protocadherin beta-2	Q9Y5E7	-0.003777	0.001154	0.00115
SL019067	S31D4	Putative spermatogenesis-associated protein 31D4	Q6ZUB0	-0.0019103	0.0005838	0.00116
SL012502	MESD2	LDLR chaperone MESD	Q14696	0.007732	0.002367	0.00117
SL020957	SDSL	Serine dehydratase-like	Q96GA7	0.004714	0.001442	0.00117
SL011309	ZN180	Zinc finger protein 180	Q9UJW8	-0.0026109	0.0007989	0.00117
SL011102	RPN1	Dolichyl-diphosphooligosaccharide--protein glycosyltransferase subunit 1	P04843	0.003813	0.001168	0.00118
SL006189	KIF23	Kinesin-like protein KIF23	Q02241	-0.006454	0.001978	0.00119
SL019805	ARY1	Arylamine N-acetyltransferase 1	P18440	-0.003751	0.001151	0.00121
SL018788	UROL1	Uromodulin-like 1	Q5DID0	-0.0024999	0.0007668	0.00121
SL020984	DCNL2	DCN1-like protein 2	Q6PH85	-0.0026258	0.0008059	0.00122
SL003326	I-TAC	C-X-C motif chemokine 11	O14625	0.009624	0.002956	0.00122
SL016552	NANP	N-acylneuraminate-9-phosphatase	Q8TBE9	-0.0027296	0.0008379	0.00122
SL018030	SNAPN	SNARE-associated protein Snapin	O95295	-0.0022267	0.0006837	0.00122
SL005181	IL-20 Ra	Interleukin-20 receptor subunit alpha	Q9UHF4	0.0025188	0.0007741	0.00123
SL002522	Rb	Retinoblastoma-associated protein	P06400	-0.004793	0.001474	0.00123
SL004802	Nectin 3	Nectin-3	Q9NQS3	-0.003448	0.001061	0.00124
SL010943	PSME2	Proteasome activator complex subunit 2	Q9UL46	-0.007479	0.002301	0.00125
SL007081	IF4E	Eukaryotic translation initiation factor 4E	P06730	-0.005719	0.001762	0.00126
SL004149	IL-13 Ra1	Interleukin-13 receptor subunit alpha-1	P78552	0.004298	0.001324	0.00126
SL004809	S100A11	Protein S100-A11	P31949	0.0032314	0.0009961	0.00127
SL014854	DPOE2	DNA polymerase epsilon subunit 2	P56282	-0.0019836	0.0006121	0.00129
SL015017	GLYAT	Glycine N-acyltransferase	Q6IB77	0.010809	0.003336	0.00129
SL019053	MEG10	Multiple epidermal growth factor-like domains protein 10	Q96KG7	-0.003343	0.001033	0.0013
SL005696	Secretagogin	Secretagogin	O76038	0.008645	0.00267	0.0013
SL000136	AREG	Amphiregulin	P15514	-0.006688	0.002069	0.00132
SL005203	Neuropilin-2	Neuropilin-2	O60462	0.0026675	0.0008254	0.00132
SL000327	CA125	Mucin-16	Q8WXI7	0.005304	0.001642	0.00133
SL004657	CILP	Cartilage intermediate layer protein 1	O75339	0.005325	0.001648	0.00133
SL000479	IL-3	Interleukin-3	P08700	-0.0028623	0.0008861	0.00134
SL014209	KLRF1	Killer cell lectin-like receptor subfamily F member 1	Q9NZS2	-0.0016821	0.0005207	0.00134
SL005164	Galectin-2	Galectin-2	P05162	0.004128	0.00128	0.00135
SL021017	RAB5A	Ras-related protein Rab-5A	P20339	-0.006333	0.001965	0.00136
SL014328	PDGFD	Platelet-derived growth factor D	Q9GZP0	-0.014669	0.004555	0.00137
SL008849	TBCA	Tubulin-specific chaperone A	O75347	0.007451	0.002313	0.00137
SL012493	MFAP5	Microfibrillar-associated protein 5	Q13361	-0.004504	0.001399	0.00138
SL015343	G3BP2	Ras GTPase-activating protein-binding protein 2	Q9UN86	0.007213	0.002243	0.00139
SL004711	ITI heavy chain H2	Inter-alpha-trypsin inhibitor heavy chain H2	P19823	-0.0027211	0.0008462	0.0014
SL000678	Granulysin	Granulysin	P22749	0.007652	0.002383	0.00142
SL000070	Glypican 3	Glypican-3	P51654	-0.005833	0.001818	0.00143
SL015370	PCDG1	Protocadherin gamma-A1	Q9Y5H4	0.019294	0.006012	0.00143
SL018706	UD2A1	UDP-glucuronosyltransferase 2A1	Q9Y4X1	-0.00695	0.002165	0.00143
SL000339	carbonic anhydrase II	Carbonic anhydrase 2	P00918	-0.0028831	0.0008993	0.00145
SL013233	RPE	Ribulose-phosphate 3-epimerase	Q96AT9	-0.006754	0.002109	0.00146
SL005693	Aldose reductase-like C3	Aldo-keto reductase family 1 member C3	P42330	-0.00559	0.001746	0.00147
SL004512	PGRP-I-alpha	Peptidoglycan recognition protein 3	Q96LB9	-0.005085	0.00159	0.00148
SL010848	TMOD1	Tropomodulin-1	P28289	-0.009709	0.003037	0.00149
SL004124	CD2	T-cell surface antigen CD2	P06729	0.024335	0.007619	0.0015
SL004294	PBP	Platelet basic protein	P02775	-0.007562	0.002367	0.0015
SL010380	SLAMF8	SLAM family member 8	Q9P0V8	0.005608	0.001755	0.0015
SL007454	VAMP3	Vesicle-associated membrane protein 3	Q15836	-0.002403	0.0007519	0.0015
SL015153	PURB	Transcriptional activator protein Pur-beta	Q96QR8	-0.007704	0.002414	0.00151
SL019212	ZN264	Zinc finger protein 264	O43296	-0.0023367	0.0007316	0.00151
SL012984	IF1AY	Eukaryotic translation initiation factor 1A, Y-chromosomal	O14602	-0.006262	0.001963	0.00152
SL020162	SCAM5	Secretory carrier-associated membrane protein 5	Q8TAC9	-0.0025804	0.0008094	0.00154
SL000589	TSH	Thyroid Stimulating Hormone	P01215|P01222	0.008677	0.002726	0.00156
SL012677	OSCAR	Osteoclast-associated immunoglobulin-like receptor	Q8IYS5	-0.0019859	0.0006245	0.00158
SL004070	Ubiquitin	Ubiquitin	P62979	-0.006805	0.00214	0.00158
SL001912	Galectin-1	Galectin-1	P09382	0.004537	0.001428	0.0016
SL005764	sCD163	Scavenger receptor cysteine-rich type 1 protein M130	Q86VB7	0.005868	0.00185	0.00162
SL015334	CCPG1	Cell cycle progression protein 1	Q9ULG6	-0.0028675	0.0009059	0.00166
SL018122	RMD1	Regulator of microtubule dynamics protein 1	Q96DB5	0.006552	0.00207	0.00166
SL020197	TM1L1	TOM1-like protein 1	O75674	-0.002716	0.0008583	0.00166
SL007101	MYB	Transcriptional activator Myb	P10242	-0.002554	0.000807	0.00167
SL005723	Vti1-rp1	Vesicle transport through interaction with t-SNAREs homolog 1B	Q9UEU0	0.008932	0.002824	0.00167
SL004752	DRR1	Protein FAM107A	O95990	-0.0023935	0.0007571	0.00168
SL004457	Protease nexin I	Glia-derived nexin	P07093	-0.01334	0.00422	0.00168
SL019908	ZN334	Zinc finger protein 334	Q9HCZ1	-0.002637	0.0008342	0.00168
SL002513	Fragile histidine triad protein	Bis(5'-adenosyl)-triphosphatase	P49789	-0.006324	0.002001	0.00169
SL007108	IRF1	Interferon regulatory factor 1	P10914	-0.002531	0.000801	0.00169
[truncated: 3,136 more rows]

## Sheet: Supplementary Table 15.Female
Supplementary Table 15. Complete result of SOMAmer reagent targets with Chronological age in Female participants
[truncated: 4,267 more rows]

[truncated: 3 more sheets: Supplementary Table 16.OPUS, Supplementary Table17.OPEL, Supplementary Table18.Modules]
